# Supplementary material for: But-2-enal 2,4-dinitro­phenyl­hydrazone
Source: Acta Crystallogr Sect E Struct Rep Online. 2008 Oct 22;64(Pt 11):o2149. doi: 10.1107/S1600536808033254 (PMC2959657; doi:10.1107/S1600536808033254)
Supplement: Supplementary file 2 [file e-64-o2149-Isup2.hkl]

# 
# h,k,l, Fc-squared, Fo-squared, sigma(Fo-squared) and status flag 
# 
data_I
_shelx_title ' W3979_0m in P2(1)/c' 
_shelx_refln_list_code          4 
_shelx_F_calc_maximum      320.82 
_exptl_crystal_F_000       520.00 
_reflns_d_resolution_high  0.7828 
 
loop_ 
 _symmetry_equiv_pos_as_xyz 
 'x, y, z' 
 '-x, y+1/2, -z+1/2' 
 '-x, -y, -z' 
 'x, -y-1/2, z-1/2' 
 
_cell_length_a     4.6699 
_cell_length_b    13.1879 
_cell_length_c    18.8803 
_cell_angle_alpha  90.000 
_cell_angle_beta   92.565 
_cell_angle_gamma  90.000 
 
_shelx_F_squared_multiplier     1.000 
 
loop_ 
 _refln_index_h 
 _refln_index_k 
 _refln_index_l 
 _refln_F_squared_calc 
 _refln_F_squared_meas 
 _refln_F_squared_sigma 
 _refln_observed_status 
   1   0   0     1062.31     1055.81     18.04 o 
   2   0   0      463.35      425.08     27.17 o 
   3   0   0      574.57      564.53     16.97 o 
   4   0   0        2.60        5.68      3.42 o 
   5   0   0        2.38        4.66      5.18 o 
   1   1   0     1934.88     1799.57     20.98 o 
   2   1   0     1188.33     1185.08     13.21 o 
   3   1   0        3.71        4.89      1.84 o 
   4   1   0        7.35        5.37      2.25 o 
   5   1   0        0.02       -2.45      3.27 o 
   0   2   0     2632.06     2296.34     37.93 o 
   1   2   0     1641.36     1587.94     15.02 o 
   2   2   0        9.91       11.31      1.01 o 
   3   2   0      177.99      169.16      5.77 o 
   4   2   0       11.12       10.78      2.46 o 
   5   2   0        0.92       -0.19      2.48 o 
   1   3   0      618.12      611.19      8.11 o 
   2   3   0      315.45      315.91      4.34 o 
   3   3   0       98.31       98.77      3.71 o 
   4   3   0        9.71       10.11      2.50 o 
   5   3   0       15.26       14.98      3.85 o 
   0   4   0      532.11      471.59      7.35 o 
   1   4   0       13.93       12.43      1.00 o 
   2   4   0        6.82        5.51      1.10 o 
   3   4   0      116.35      112.76      3.29 o 
   4   4   0        7.30        8.75      2.46 o 
   5   4   0       55.90       65.18      7.71 o 
   1   5   0       62.06       62.60      2.43 o 
   2   5   0      779.13      781.76      8.89 o 
   3   5   0       26.50       26.85      2.41 o 
   4   5   0        4.19        1.89      2.72 o 
   5   5   0        0.30        0.75      4.04 o 
   0   6   0      188.82      166.67      3.93 o 
   1   6   0     3167.33     3286.99     34.11 o 
   2   6   0        0.21       -1.66      1.17 o 
   3   6   0        7.00        4.46      2.14 o 
   4   6   0       77.26       80.53      7.44 o 
   5   6   0        1.61       -1.01      3.65 o 
   1   7   0      178.29      177.94      3.82 o 
   2   7   0        4.85        4.93      1.60 o 
   3   7   0      200.13      215.76      5.69 o 
   4   7   0        0.00       -1.47      3.03 o 
   5   7   0        0.54       -4.47      3.67 o 
   1   8   0       74.95       79.61      2.86 o 
   3   8   0       38.49       36.20      3.04 o 
   4   8   0        0.44        3.87      3.40 o 
   5   8   0        4.57        4.63      4.21 o 
   1   9   0      339.03      352.14      6.48 o 
   2   9   0        1.50       -0.88      1.78 o 
   3   9   0        4.34        2.83      2.23 o 
   4   9   0       35.87       38.76      8.36 o 
   5   9   0        3.39        0.13      4.07 o 
   0  10   0       82.92       91.67     10.42 o 
   1  10   0       11.11        9.70      2.86 o 
   2  10   0       21.41       20.96      2.52 o 
   3  10   0       23.44       18.73      2.93 o 
   4  10   0        2.87       10.59      3.96 o 
   1  11   0      209.20      221.22     18.53 o 
   2  11   0      126.19      131.95      4.39 o 
   3  11   0       35.20       38.32      3.65 o 
   4  11   0        0.01        6.93      4.01 o 
   0  12   0       67.67       67.22      8.60 o 
   1  12   0      158.59      144.28      5.23 o 
   2  12   0       49.31       42.58      3.59 o 
   3  12   0        1.03       -1.30      2.77 o 
   4  12   0        0.58       -1.29      4.60 o 
   1  13   0       69.56       75.88      4.45 o 
   2  13   0       19.94       19.47      3.27 o 
   3  13   0       11.54       12.66      3.95 o 
   0  14   0       13.46       21.06      4.91 o 
   1  14   0       10.08        7.64      3.29 o 
   2  14   0        1.70        6.56      3.24 o 
   3  14   0        0.82        1.84      4.06 o 
   1  15   0        1.50        1.78      3.52 o 
   2  15   0        1.07        2.40      3.41 o 
   0  16   0       30.99       48.32      6.56 o 
   1  16   0        1.48        0.63      3.34 o 
  -5   1   1        2.51        4.40      2.61 o 
  -4   1   1       12.18       15.26      2.48 o 
  -3   1   1      324.25      323.71      6.48 o 
  -2   1   1      228.02      220.73      4.60 o 
  -1   1   1       13.46       13.53      1.19 o 
   1   1   1     1157.04     1202.93     11.55 o 
   2   1   1      268.48      295.46      3.98 o 
   3   1   1       19.12       20.86      2.27 o 
   4   1   1       14.11       15.09      4.14 o 
   5   1   1        0.09        0.37      2.58 o 
  -5   2   1       18.66       22.01      3.30 o 
  -4   2   1        3.99        5.34      2.20 o 
  -3   2   1        0.46        0.48      1.71 o 
  -2   2   1      295.35      273.61      5.10 o 
  -1   2   1      464.65      441.19      4.82 o 
   1   2   1     1773.38     1785.80     16.83 o 
   2   2   1      660.80      614.75      6.95 o 
   3   2   1        6.62        5.81      2.00 o 
   4   2   1       18.69       15.13      2.54 o 
   5   2   1        0.75        1.50      2.73 o 
  -5   3   1       10.09       10.78      3.72 o 
  -4   3   1        8.76        8.63      2.46 o 
  -3   3   1       22.79       20.83      2.68 o 
  -2   3   1      191.25      170.47      2.90 o 
  -1   3   1     1155.04     1071.39     10.61 o 
   0   3   1     1249.68     1122.05     11.88 o 
   1   3   1      691.59      622.57      7.36 o 
   2   3   1        0.15       -1.56      1.04 o 
   3   3   1       41.25       39.08      2.21 o 
   4   3   1       22.05       21.41      2.80 o 
   5   3   1        0.12       -0.89      3.31 o 
  -5   4   1        0.79        2.67      3.33 o 
  -4   4   1        0.46       -0.05      2.12 o 
  -3   4   1       38.83       36.44      2.82 o 
  -2   4   1      398.23      404.66      6.63 o 
  -1   4   1      490.24      494.49      5.62 o 
   0   4   1       84.67       74.67      1.66 o 
   1   4   1     1251.24     1120.73     12.47 o 
   2   4   1       10.35        7.33      1.08 o 
   3   4   1      109.69      110.56      3.31 o 
   4   4   1        8.43        9.26      3.02 o 
   5   4   1       40.97       40.03      4.65 o 
  -5   5   1        8.09        3.32      3.87 o 
  -4   5   1       59.40       49.49      4.42 o 
  -3   5   1        0.05       -0.95      1.46 o 
  -2   5   1     1076.05     1088.42     11.62 o 
  -1   5   1        2.24        4.03      0.97 o 
   0   5   1       16.40       17.84      1.33 o 
   1   5   1      604.23      546.61      7.09 o 
   2   5   1       38.40       37.79      1.86 o 
   3   5   1        0.44       -1.85      1.89 o 
   4   5   1       37.50       39.53      4.08 o 
   5   5   1       30.44       26.80      4.45 o 
  -5   6   1        3.11        0.20      3.78 o 
  -4   6   1       67.14       69.82      5.53 o 
  -3   6   1       67.61       63.62      3.34 o 
  -2   6   1      165.02      175.13      4.70 o 
  -1   6   1     2339.50     2360.35     25.05 o 
   0   6   1        0.01       -0.69      0.80 o 
   1   6   1      353.84      378.21      6.17 o 
   2   6   1      186.02      193.43      4.13 o 
   3   6   1       50.14       43.60      2.88 o 
   4   6   1       60.38       58.48      5.17 o 
   5   6   1        0.01        0.10      3.61 o 
  -5   7   1       15.64        5.81      4.08 o 
  -4   7   1      238.98      263.56      8.65 o 
  -3   7   1       44.65       45.41      7.22 o 
  -2   7   1        1.83        1.27      1.52 o 
  -1   7   1      286.52      298.41      4.35 o 
   0   7   1      165.48      163.17      2.93 o 
   1   7   1        3.27        3.85      1.33 o 
   2   7   1       53.72       55.68      2.61 o 
   3   7   1       40.47       49.72      3.20 o 
   4   7   1       16.68       24.62      3.85 o 
   5   7   1       23.56       27.53      6.75 o 
  -5   8   1        7.48        6.12      4.66 o 
  -4   8   1        9.57       10.08      3.50 o 
  -3   8   1        0.04       -0.24      2.14 o 
  -2   8   1        9.54       11.13      1.89 o 
  -1   8   1        0.78        1.00      1.41 o 
   0   8   1       17.09       17.46      1.45 o 
   1   8   1       32.68       34.88      2.16 o 
   2   8   1       79.25       85.85      3.24 o 
   3   8   1       76.66       75.68      3.85 o 
   4   8   1        8.90        9.68      4.94 o 
   5   8   1       11.40        9.79      4.52 o 
  -5   9   1        0.08       -0.82      4.04 o 
  -4   9   1        7.16        7.08      3.79 o 
  -3   9   1        0.90        4.28      2.18 o 
  -2   9   1        0.12       -0.64      1.76 o 
   0   9   1        7.71        5.84      1.60 o 
   1   9   1       28.32       23.03      3.14 o 
   2   9   1      118.87      121.10      3.90 o 
   3   9   1        6.68        8.04      2.38 o 
   4   9   1        1.29        0.64      3.35 o 
   5   9   1        2.98        1.70      4.14 o 
  -4  10   1        0.59       -1.99      3.55 o 
  -3  10   1        0.55        0.32      2.36 o 
  -2  10   1      113.99      100.01      4.17 o 
  -1  10   1      539.81      514.92      8.12 o 
   0  10   1      194.66      208.03      5.68 o 
   1  10   1       11.85       10.97      2.17 o 
   2  10   1       23.79       22.45      2.57 o 
   3  10   1        0.56        2.13      2.47 o 
   4  10   1       22.48       26.39      4.61 o 
  -4  11   1        4.73        3.60      3.95 o 
  -3  11   1        6.82        4.43      2.71 o 
  -2  11   1        3.49        0.49      2.02 o 
  -1  11   1     1400.47     1427.19     19.96 o 
   0  11   1      232.86      228.89      6.01 o 
   1  11   1       15.20        4.71      7.78 o 
   2  11   1        4.28        1.96      3.15 o 
   3  11   1        1.29        3.36      2.74 o 
   4  11   1        3.25        2.50      4.02 o 
  -4  12   1        2.94        6.05      4.32 o 
  -3  12   1        4.49        2.32      2.88 o 
  -2  12   1       40.48       38.74      3.60 o 
  -1  12   1        3.99        0.58      2.45 o 
   0  12   1      424.17      445.49     11.57 o 
   1  12   1        0.89        0.15      2.51 o 
   2  12   1       14.93       12.79      3.06 o 
   4  12   1        0.11        0.30      4.14 o 
  -3  13   1        0.08        6.51      3.76 o 
  -1  13   1        0.48        1.58      2.71 o 
   0  13   1       51.87       53.81      3.90 o 
   1  13   1       37.31       39.16      3.71 o 
   2  13   1        0.16        2.52      2.84 o 
   3  13   1        3.24        5.24      5.66 o 
  -3  14   1        0.71        4.18      4.27 o 
  -2  14   1        0.50        4.44      3.11 o 
  -1  14   1       24.64       24.60      3.64 o 
   0  14   1        5.36        7.71      2.97 o 
   1  14   1       16.18       17.46      3.40 o 
   2  14   1       50.61       54.57      4.44 o 
   3  14   1        0.65        6.70      4.26 o 
  -2  15   1        0.02        0.63      3.85 o 
  -1  15   1       19.22       22.33      3.84 o 
   0  15   1        0.18        3.80      3.07 o 
   1  15   1        6.67        7.83      3.40 o 
   2  15   1        1.73        4.30      3.52 o 
  -1  16   1        6.49        4.32      3.55 o 
   1  16   1        0.26        4.55      3.50 o 
  -5   0   2        6.56        5.90      4.84 o 
  -4   0   2       14.67       10.05      4.73 o 
  -3   0   2       33.12       31.08      4.33 o 
  -2   0   2      962.43     1061.76     19.73 o 
  -1   0   2    10031.59     9460.31    468.85 o 
   1   0   2      971.73      967.80     13.47 o 
   2   0   2     1354.42     1397.22     19.82 o 
   3   0   2      258.22      267.82      6.02 o 
   4   0   2       10.15       10.26      3.39 o 
   5   0   2        4.15        4.49      3.69 o 
  -5   1   2        7.79        6.54      2.77 o 
  -4   1   2       31.01       28.34      2.99 o 
  -3   1   2      634.69      655.02     10.35 o 
  -2   1   2      553.11      520.69      7.89 o 
  -1   1   2     6783.62     6602.89     76.04 o 
   0   1   2      779.53      727.59      9.84 o 
   1   1   2     1243.97     1302.90     12.53 o 
   2   1   2     1521.40     1546.58     15.32 o 
   3   1   2      103.21      110.17      3.46 o 
   4   1   2      124.04      125.26      4.76 o 
   5   1   2        2.96        2.41      2.70 o 
  -5   2   2       28.45       25.26      3.41 o 
  -4   2   2        6.71        3.43      2.20 o 
  -3   2   2       82.36       84.04      4.29 o 
  -2   2   2      612.88      597.89      7.50 o 
  -1   2   2      712.42      684.21      7.03 o 
   0   2   2     1132.75     1075.09     11.21 o 
   1   2   2      890.28      933.37     10.29 o 
   2   2   2      255.17      262.16      3.83 o 
   3   2   2       96.99       90.84      2.92 o 
   4   2   2       30.60       31.04      3.03 o 
   5   2   2        0.09        1.58      2.64 o 
  -5   3   2        4.24        3.65      3.06 o 
  -4   3   2        6.85        8.26      2.31 o 
  -3   3   2       76.26       77.61      3.46 o 
  -2   3   2      402.04      414.39      5.15 o 
  -1   3   2      472.22      454.78      5.16 o 
   0   3   2        7.32        5.58      0.94 o 
   1   3   2        2.13        2.21      0.95 o 
   2   3   2      127.79      137.40      2.85 o 
   3   3   2       40.32       38.30      2.33 o 
   4   3   2        5.55        2.81      2.22 o 
   5   3   2        0.47        5.60      3.52 o 
  -5   4   2       90.28       87.42      5.94 o 
  -4   4   2        2.27        2.93      2.34 o 
  -3   4   2        7.88        3.59      2.01 o 
  -2   4   2      917.94      935.78     10.06 o 
  -1   4   2       91.67       82.44      1.94 o 
   0   4   2      411.31      354.54      4.23 o 
   1   4   2      223.64      199.75      3.47 o 
   2   4   2       57.53       53.15      1.89 o 
   3   4   2      230.57      231.33      4.70 o 
   4   4   2       12.28       11.03      3.02 o 
   5   4   2        0.62       -3.71      4.85 o 
  -5   5   2       22.69       17.49      4.18 o 
  -4   5   2       12.47       10.22      3.20 o 
  -3   5   2       43.70       44.49      2.94 o 
  -2   5   2      552.88      590.99      7.18 o 
  -1   5   2      738.27      708.29      7.77 o 
   1   5   2       18.99       24.16      1.54 o 
   2   5   2      395.05      387.21      5.28 o 
   3   5   2      228.74      232.14      6.49 o 
   4   5   2        8.86        7.42      2.84 o 
   5   5   2        4.75        5.06      3.58 o 
  -5   6   2        0.35        2.98      3.70 o 
  -4   6   2       29.19       31.84      6.40 o 
  -3   6   2       82.21       85.16      4.70 o 
  -2   6   2      261.81      262.96      4.29 o 
  -1   6   2       47.67       48.19      2.50 o 
   0   6   2      106.58      116.51      2.35 o 
   1   6   2       64.11       65.84      2.35 o 
   2   6   2        3.98        2.86      1.47 o 
   3   6   2       32.91       30.58      2.98 o 
   4   6   2       46.32       37.33      4.21 o 
   5   6   2        7.59        6.44      3.94 o 
  -5   7   2        2.81       -2.95      3.59 o 
  -4   7   2      153.27      152.41      6.82 o 
  -3   7   2       38.12       40.30      4.23 o 
  -2   7   2      211.90      209.44      4.39 o 
  -1   7   2       10.06        8.53      1.40 o 
   0   7   2        6.11        4.44      1.08 o 
   2   7   2        0.00        0.65      1.50 o 
   3   7   2       33.52       30.57      3.42 o 
   4   7   2       25.51       19.26      3.77 o 
   5   7   2       35.50       33.82      5.13 o 
  -5   8   2        2.55        0.38      4.04 o 
  -4   8   2       59.09       59.23      5.11 o 
  -3   8   2        2.01        2.76      2.16 o 
  -2   8   2       45.00       47.22      3.38 o 
  -1   8   2       47.17       46.06      2.72 o 
   0   8   2       46.25       41.16      1.81 o 
   1   8   2        8.99        8.54      1.65 o 
   2   8   2        7.09        6.32      1.76 o 
   3   8   2       15.27       10.69      2.46 o 
   4   8   2        2.10        2.63      3.35 o 
   5   8   2       18.59       16.80      5.06 o 
  -5   9   2        0.35       -1.60      3.74 o 
  -4   9   2        0.71       -0.65      3.53 o 
  -3   9   2       49.81       55.07      3.58 o 
  -2   9   2      110.36      111.11      3.71 o 
  -1   9   2        2.87       -0.78      1.66 o 
   0   9   2      213.55      222.76      4.59 o 
   1   9   2      115.95      121.32      3.64 o 
   2   9   2        2.17        3.30      1.88 o 
   3   9   2       24.91       25.59      2.94 o 
   4   9   2        5.55        7.25      3.80 o 
  -4  10   2       39.79       41.91      5.12 o 
  -3  10   2       26.33       25.26      3.09 o 
  -2  10   2        0.50        0.36      3.20 o 
  -1  10   2      340.34      355.69      7.43 o 
   0  10   2       52.81       50.56      3.49 o 
   1  10   2       23.97       27.82      3.45 o 
   2  10   2      215.11      223.56      5.44 o 
   3  10   2        0.24       -0.39      2.38 o 
   4  10   2        7.33        3.07      6.26 o 
  -4  11   2        8.20        4.31      4.16 o 
  -3  11   2        4.48        4.68      2.72 o 
  -2  11   2       13.76       16.63      2.89 o 
  -1  11   2      371.76      411.26     18.09 o 
   0  11   2      292.31      294.91      6.94 o 
   1  11   2      315.19      310.50      6.28 o 
   2  11   2      207.96      216.61      5.66 o 
   3  11   2        3.67        4.63      2.79 o 
   4  11   2        0.41       -3.78      6.55 o 
  -4  12   2        6.70        9.37      4.53 o 
  -3  12   2        6.79        5.59      3.12 o 
  -2  12   2       49.14       52.00      5.05 o 
  -1  12   2        4.53        0.43      2.44 o 
   0  12   2      149.79      127.79      6.10 o 
   1  12   2      115.09      102.24      4.77 o 
   2  12   2        0.09       -0.88      2.25 o 
   3  12   2       17.78       16.24      4.23 o 
   4  12   2        1.00        0.32      4.20 o 
  -3  13   2        0.01        3.48      3.67 o 
  -2  13   2        4.58        1.81      2.92 o 
  -1  13   2       20.94       24.09      3.33 o 
   0  13   2       22.58       18.93      3.09 o 
   1  13   2        8.27       11.04      2.89 o 
   2  13   2       12.85       14.00      4.57 o 
   3  13   2        2.85        6.33      5.28 o 
  -3  14   2        7.43        8.78      4.55 o 
  -2  14   2        1.15        0.54      3.10 o 
  -1  14   2        0.25       -1.07      2.88 o 
   0  14   2       14.91       14.47      3.32 o 
   1  14   2        8.77       11.86      3.13 o 
   2  14   2        0.15       -1.51      3.11 o 
   3  14   2        0.03       -2.87      3.94 o 
  -2  15   2        2.86        8.48      3.71 o 
  -1  15   2        1.37        1.08      3.09 o 
   0  15   2       28.42       35.53      4.10 o 
   1  15   2       26.46       33.87      4.10 o 
   2  15   2        0.78       -4.94      3.30 o 
  -1  16   2        3.66        2.54      3.74 o 
   0  16   2        5.38        3.22      3.72 o 
   1  16   2        7.09        9.35      3.67 o 
  -5   1   3        0.47       -3.90      2.60 o 
  -4   1   3        2.96        5.62      2.61 o 
  -3   1   3      106.40      104.70      3.81 o 
  -2   1   3       11.82       12.01      1.63 o 
  -1   1   3     1071.88     1089.20     11.72 o 
   0   1   3      957.32      917.36     10.75 o 
   1   1   3     3366.98     3652.98     33.54 o 
   2   1   3       48.54       56.21      1.85 o 
   3   1   3       69.44       77.08      2.48 o 
   4   1   3       63.23       57.74      3.56 o 
   5   1   3        3.18        5.11      2.86 o 
  -5   2   3        5.25        3.33      2.78 o 
  -4   2   3        0.02       -2.22      1.94 o 
  -3   2   3       39.34       42.27      2.79 o 
  -2   2   3        1.22       -0.06      0.93 o 
  -1   2   3     1831.31     1718.85     16.29 o 
   0   2   3     2775.12     2644.77     25.65 o 
   1   2   3       69.08       70.92      1.87 o 
   2   2   3      182.99      192.81      3.25 o 
   3   2   3       33.82       33.40      2.43 o 
   4   2   3        1.04        2.43      2.15 o 
   5   2   3        0.17        0.31      3.19 o 
  -5   3   3       36.13       37.70      3.86 o 
  -4   3   3        0.35       -2.86      1.90 o 
  -3   3   3       52.19       59.61      3.18 o 
  -2   3   3       63.85       63.39      1.82 o 
  -1   3   3        0.22        0.02      0.78 o 
   0   3   3      354.82      308.18      3.71 o 
   1   3   3      444.08      442.61      5.13 o 
   2   3   3      178.91      169.23      3.11 o 
   3   3   3       31.59       30.92      1.87 o 
   4   3   3        9.94        5.02      2.38 o 
   5   3   3        0.74        4.67      3.47 o 
  -5   4   3       71.08       71.79      5.57 o 
  -4   4   3      159.28      150.98      5.16 o 
  -3   4   3       50.95       49.10      3.55 o 
  -2   4   3      287.15      282.47      4.14 o 
  -1   4   3       12.57       15.28      1.09 o 
   0   4   3     1347.66     1192.42     14.42 o 
   1   4   3       32.49       33.08      1.59 o 
   2   4   3       97.56      102.41      3.55 o 
   3   4   3       64.04       60.08      2.39 o 
   4   4   3       14.73       16.39      5.74 o 
   5   4   3        0.12        1.58      5.34 o 
  -5   5   3        2.80       -0.31      3.33 o 
  -4   5   3       76.32       76.29      4.98 o 
  -3   5   3      205.16      203.01      5.38 o 
  -2   5   3        3.05       -1.01      1.82 o 
  -1   5   3        0.46        0.01      0.91 o 
   0   5   3      878.32      825.25      8.71 o 
   1   5   3       52.90       50.38      2.00 o 
   3   5   3      307.63      324.43      6.24 o 
   4   5   3        0.28        1.27      2.61 o 
   5   5   3       18.03       10.93      3.81 o 
  -5   6   3        1.38        0.41      3.63 o 
  -4   6   3        0.93       -0.29      2.87 o 
  -3   6   3      141.79      146.03      5.48 o 
  -2   6   3      215.63      195.95      3.69 o 
  -1   6   3      606.39      647.41      7.64 o 
   0   6   3      804.09      866.85      9.29 o 
   1   6   3       33.17       35.60      1.95 o 
   2   6   3     1132.87     1171.08     14.12 o 
   3   6   3       77.41       78.18      3.24 o 
   4   6   3        8.51        1.93      2.95 o 
   5   6   3       20.66       15.24      4.27 o 
  -5   7   3        0.52        0.50      3.76 o 
  -4   7   3       55.64       66.17      7.20 o 
  -3   7   3        9.45       12.85      4.08 o 
  -2   7   3       70.05       69.95      3.57 o 
  -1   7   3      135.46      130.58      2.88 o 
   0   7   3        0.47       -0.69      0.98 o 
   1   7   3      190.92      191.43      4.06 o 
   2   7   3      110.51      111.61      3.47 o 
   3   7   3        4.19        1.31      2.05 o 
   4   7   3       16.46       16.31      3.60 o 
   5   7   3       41.34       42.52      5.40 o 
  -5   8   3        2.57        0.97      3.90 o 
  -4   8   3       24.77       22.26      4.05 o 
  -3   8   3       49.63       55.63      4.35 o 
  -2   8   3      233.38      253.45      5.13 o 
  -1   8   3      121.66      119.70      2.93 o 
   0   8   3       57.80       56.04      2.47 o 
   1   8   3        0.10        0.08      2.25 o 
   2   8   3       16.83       20.44      2.06 o 
   3   8   3        5.81        7.91      2.24 o 
   4   8   3        0.09       -1.23      3.15 o 
   5   8   3        3.81       -1.88      4.27 o 
  -5   9   3        0.30       -0.20      3.94 o 
  -4   9   3       10.36       14.03      3.89 o 
  -3   9   3       11.83       13.40      3.28 o 
  -1   9   3      216.11      202.90      4.53 o 
   0   9   3       21.94       18.58      2.02 o 
   1   9   3        6.24        4.94      1.75 o 
   2   9   3        0.11       -0.87      1.71 o 
   3   9   3        0.23        1.61      2.26 o 
   4   9   3        1.06       -0.05      3.44 o 
  -4  10   3        3.05       -0.21      3.62 o 
  -3  10   3       79.40       85.79      4.45 o 
  -2  10   3        0.55        2.51      1.92 o 
  -1  10   3        0.01       -1.14      2.20 o 
   0  10   3        8.27        8.91      1.91 o 
   1  10   3       68.15       74.92      3.27 o 
   2  10   3      240.04      245.57      6.36 o 
   3  10   3       42.73       40.47      3.64 o 
   4  10   3        1.17        1.46      5.11 o 
  -4  11   3        0.78       -0.89      3.82 o 
  -3  11   3       10.71        5.40      2.83 o 
  -2  11   3       24.21       19.39      2.85 o 
  -1  11   3        0.08        0.53      2.81 o 
   0  11   3        4.04        1.35      2.94 o 
   1  11   3      160.23      166.41      4.65 o 
   2  11   3      638.88      699.17     10.87 o 
   3  11   3        2.64        3.55      3.25 o 
   4  11   3        1.28       -1.66      4.04 o 
  -4  12   3        3.56        9.90      4.57 o 
  -3  12   3        0.21        2.29      3.49 o 
  -2  12   3       71.37       63.82      4.92 o 
  -1  12   3       47.16       44.64      3.65 o 
   0  12   3        0.33       -0.71      2.47 o 
   1  12   3      257.21      258.70      6.89 o 
   2  12   3        6.85        8.29      2.53 o 
   3  12   3       18.34       14.83      3.43 o 
   4  12   3        1.55        2.07      7.43 o 
  -3  13   3        1.76        3.48      5.14 o 
  -2  13   3        5.16        9.94      3.16 o 
  -1  13   3        1.04        3.03      2.65 o 
   0  13   3       37.68       30.81      3.45 o 
   1  13   3       34.69       28.88      3.45 o 
   2  13   3        0.12        5.32      3.13 o 
   3  13   3        8.04        8.45      3.50 o 
  -3  14   3        0.00        6.72      5.86 o 
  -2  14   3        2.26        2.84      3.09 o 
  -1  14   3       82.77       90.54      5.03 o 
   0  14   3       17.47       19.48      3.31 o 
   1  14   3        1.14        1.65      3.70 o 
   2  14   3        7.66        0.64      3.18 o 
   3  14   3        0.24       -0.97      4.05 o 
  -2  15   3       17.41       25.39      4.20 o 
  -1  15   3        3.92        5.74      3.28 o 
   0  15   3       11.26       11.29      3.39 o 
   1  15   3        0.20        2.66      3.96 o 
   2  15   3        9.12       13.92      3.91 o 
  -1  16   3        2.92        5.54      3.63 o 
   0  16   3        1.27        6.76      3.58 o 
   1  16   3        3.20        4.61      3.58 o 
  -5   0   4        9.19       11.10      7.46 o 
  -4   0   4       10.11       10.20      3.34 o 
  -3   0   4       74.66       76.89      4.71 o 
  -2   0   4     1921.00     1950.80     33.71 o 
  -1   0   4      501.84      434.34      6.79 o 
   0   0   4     2074.01     2015.13     32.29 o 
   1   0   4   102925.70   109669.46   2020.57 o 
   2   0   4      167.55      180.64      5.62 o 
   3   0   4       85.14       93.69      3.92 o 
   4   0   4       83.08       85.19     11.85 o 
   5   0   4        0.67        0.22      3.74 o 
  -4   1   4        1.29        1.83      2.11 o 
  -3   1   4       42.01       42.78      3.24 o 
  -2   1   4       31.75       30.05      3.46 o 
  -1   1   4     2664.38     2684.43     24.87 o 
   0   1   4     1410.90     1378.34     15.97 o 
   2   1   4      482.34      476.37      5.98 o 
   3   1   4      173.75      198.23      3.85 o 
   4   1   4        4.34        6.07      2.34 o 
   5   1   4        0.40        3.15      2.75 o 
  -5   2   4       29.53       28.64      3.47 o 
  -4   2   4        9.33        7.76      2.42 o 
  -3   2   4       46.21       48.96      2.95 o 
  -2   2   4      594.43      563.91      8.53 o 
  -1   2   4       47.18       47.55      1.42 o 
   0   2   4     2021.25     1916.43     17.94 o 
   1   2   4     1614.27     1622.84     15.68 o 
   2   2   4      335.31      336.19      4.70 o 
   3   2   4        0.07       -1.95      1.30 o 
   4   2   4       23.05       23.30      3.41 o 
   5   2   4        1.05       -0.15      3.28 o 
  -5   3   4       17.43       15.67      3.20 o 
  -4   3   4       41.39       42.46      3.27 o 
  -3   3   4       62.57       55.96      3.23 o 
  -2   3   4      234.10      235.13      4.07 o 
  -1   3   4      612.73      593.20      6.53 o 
   0   3   4      512.83      502.72      5.52 o 
   1   3   4        6.36        7.13      0.89 o 
   2   3   4      150.04      159.92      3.63 o 
   3   3   4       58.33       58.75      2.39 o 
   5   3   4        0.38        0.22      4.17 o 
  -5   4   4        3.65        5.14      3.58 o 
  -4   4   4      128.20      127.98      6.31 o 
  -3   4   4       20.29       19.31      2.50 o 
  -2   4   4      461.36      464.17      6.28 o 
  -1   4   4        0.81       -1.11      0.83 o 
   0   4   4        0.01       -0.88      0.82 o 
   1   4   4      224.43      223.39      3.88 o 
   2   4   4       16.57       17.56      1.36 o 
   3   4   4        4.55        4.30      1.45 o 
   4   4   4       14.93       11.99      3.14 o 
   5   4   4        0.38       -1.40      3.27 o 
  -5   5   4        0.71       -2.14      3.48 o 
  -4   5   4        0.09       -1.20      2.32 o 
  -3   5   4       34.79       30.93      2.82 o 
  -2   5   4       88.55       79.25      2.37 o 
  -1   5   4     1819.13     1856.13     18.15 o 
   0   5   4       54.75       55.90      1.91 o 
   1   5   4       10.85       11.82      1.38 o 
   2   5   4        1.31        3.14      1.18 o 
   3   5   4       92.12       94.77      3.40 o 
   4   5   4        2.67        5.93      3.22 o 
   5   5   4        0.08        3.29      3.90 o 
  -5   6   4        0.21       -0.77      3.68 o 
  -4   6   4       13.93        8.92      3.34 o 
  -3   6   4      287.14      293.97      6.75 o 
  -2   6   4       11.95       11.50      1.49 o 
  -1   6   4        1.47        1.87      1.12 o 
   0   6   4     2750.91     2828.42     26.84 o 
   1   6   4       67.45       71.31      2.51 o 
   2   6   4     1061.21     1088.40     13.36 o 
   3   6   4        0.07        1.30      1.72 o 
   4   6   4        1.88        5.21      3.02 o 
   5   6   4       12.06        7.27      4.03 o 
  -5   7   4        0.00        3.49      3.80 o 
  -4   7   4        2.68       -0.30      3.01 o 
  -3   7   4        8.43        9.85      2.97 o 
  -2   7   4      470.61      461.92      6.41 o 
   0   7   4      283.00      293.00      4.34 o 
   1   7   4        2.04        2.58      1.42 o 
   2   7   4       56.35       59.53      2.78 o 
   3   7   4       20.95       20.42      2.36 o 
   5   7   4        0.66        5.52      5.30 o 
  -5   8   4        2.34       -3.52      3.94 o 
  -3   8   4        2.19        2.12      2.67 o 
  -2   8   4      118.31      116.67      3.53 o 
   0   8   4       79.05       78.44      2.82 o 
   1   8   4      305.78      291.36      5.44 o 
   2   8   4       17.97       15.18      2.10 o 
   3   8   4        0.14        0.91      1.90 o 
   4   8   4        5.11        8.50      3.70 o 
   5   8   4        0.02       -0.09      4.38 o 
  -4   9   4        6.57        5.91      3.57 o 
  -3   9   4       63.04       60.00      4.61 o 
  -2   9   4       23.69       23.27      2.28 o 
  -1   9   4       21.47       20.07      2.12 o 
   0   9   4      257.41      265.47      5.38 o 
   1   9   4       20.06       22.97      2.21 o 
   2   9   4      184.94      184.05      4.74 o 
   3   9   4        0.00       -0.67      1.94 o 
   4   9   4        0.19        0.84      3.55 o 
  -4  10   4       11.96       12.47      4.06 o 
  -3  10   4        3.19        2.88      3.12 o 
  -2  10   4       79.18       74.97      5.31 o 
  -1  10   4       30.09       27.11      2.80 o 
   0  10   4       10.38        7.65      1.94 o 
   1  10   4       43.75       48.74      2.85 o 
   2  10   4        5.22        4.86      2.28 o 
   3  10   4        8.45       13.44      3.00 o 
   4  10   4        2.41        4.27      4.58 o 
  -4  11   4        2.33       -0.71      3.91 o 
  -3  11   4        0.75        0.46      3.23 o 
  -2  11   4       81.61       96.30      4.45 o 
  -1  11   4      203.87      194.44      5.74 o 
   0  11   4      274.96      288.36      7.37 o 
   1  11   4        6.51        0.74      2.76 o 
   2  11   4       63.43       67.24      6.84 o 
   3  11   4       32.53       35.00      3.92 o 
   4  11   4        9.62        3.33      4.52 o 
  -4  12   4        0.54        3.68      4.24 o 
  -3  12   4        1.41        0.88      4.46 o 
  -2  12   4        1.85        4.02      2.68 o 
   0  12   4       95.23       97.13      4.52 o 
   1  12   4       34.65       39.34      6.07 o 
   2  12   4      113.03      114.67      6.26 o 
   3  12   4       19.31       13.30      3.42 o 
   4  12   4        0.18       -1.04      4.31 o 
  -3  13   4        0.39        3.36      5.08 o 
  -2  13   4       31.78       24.24      4.94 o 
  -1  13   4       33.70       34.60      5.16 o 
   0  13   4       70.05       70.86      7.71 o 
   1  13   4        0.04        0.87      2.66 o 
   2  13   4       20.77       29.72      4.14 o 
   3  13   4        4.40       10.67      3.58 o 
  -3  14   4        0.89       -1.85      5.46 o 
  -2  14   4        2.38        2.99      3.16 o 
  -1  14   4        5.09        4.46      2.86 o 
   0  14   4        5.69        9.62      3.10 o 
   2  14   4        7.26        3.08      3.22 o 
   3  14   4        0.31       -0.48      4.54 o 
  -2  15   4        1.17        0.95      3.46 o 
  -1  15   4        0.97        7.48      3.39 o 
   0  15   4        2.88        7.08      3.27 o 
   1  15   4        1.63        3.59      3.37 o 
   2  15   4        0.23        4.53      3.57 o 
  -1  16   4        5.68        1.82      3.57 o 
   0  16   4        4.67       11.94      3.83 o 
  -5   1   5        0.81       -1.73      3.04 o 
  -4   1   5        4.85        4.78      2.19 o 
  -2   1   5     1177.11     1257.54     16.27 o 
  -1   1   5      144.77      150.77      3.09 o 
   0   1   5      118.56      134.46      2.80 o 
   1   1   5     2286.49     2496.85     23.51 o 
   3   1   5       20.64       22.59      1.84 o 
   4   1   5        9.46        9.59      3.03 o 
   5   1   5        0.76        0.44      2.93 o 
  -5   2   5        2.57        0.76      2.66 o 
  -4   2   5       41.31       38.18      3.20 o 
  -3   2   5       34.62       36.94      2.86 o 
  -2   2   5        0.60       -0.33      0.98 o 
  -1   2   5      415.30      397.04      5.60 o 
   0   2   5      260.95      242.12      3.14 o 
   1   2   5      562.50      572.25      6.41 o 
   2   2   5      282.42      312.86      4.60 o 
   3   2   5      101.26      100.24      2.94 o 
   4   2   5        8.50        8.76      2.40 o 
  -5   3   5        1.21       -3.36      5.20 o 
  -4   3   5       17.68       15.94      4.23 o 
  -3   3   5       40.17       38.96      2.93 o 
  -2   3   5       34.35       37.77      1.57 o 
   0   3   5     1083.48     1048.18     10.50 o 
   1   3   5      496.11      473.28      5.56 o 
   2   3   5      168.03      166.61      3.23 o 
   3   3   5        0.09       -0.38      1.31 o 
   4   3   5        7.35        9.64      3.31 o 
   5   3   5        5.79        4.70      6.55 o 
  -5   4   5        0.03       -0.95      3.23 o 
  -4   4   5       16.11       12.81      2.71 o 
  -3   4   5        5.87        4.10      2.37 o 
  -2   4   5       47.01       51.14      2.94 o 
  -1   4   5      788.83      804.02      8.66 o 
   0   4   5      653.43      637.79      7.00 o 
   1   4   5       70.53       69.98      1.89 o 
   2   4   5      312.46      300.96      5.12 o 
   3   4   5        1.37        2.27      1.43 o 
   4   4   5       24.76       27.70      6.02 o 
   5   4   5        0.86       -5.54      4.82 o 
  -5   5   5        1.56        1.39      3.35 o 
  -4   5   5       37.75       41.54      3.50 o 
  -3   5   5      115.26      116.35      4.24 o 
  -2   5   5        5.21        2.96      1.21 o 
  -1   5   5     1487.74     1565.57     15.63 o 
   0   5   5        5.98        6.94      1.02 o 
   1   5   5        0.26        1.10      1.16 o 
   2   5   5      125.20      136.98      3.00 o 
   3   5   5       46.97       45.39      2.61 o 
   4   5   5        1.66        3.51      2.97 o 
   5   5   5        4.34        3.60      3.67 o 
  -5   6   5        0.02       -3.44      3.59 o 
  -4   6   5        1.03       -0.61      2.76 o 
  -3   6   5      127.40      132.27      4.81 o 
  -2   6   5      262.48      266.51      4.46 o 
  -1   6   5      253.38      277.35      4.27 o 
   0   6   5     1277.06     1284.68     13.16 o 
   1   6   5       13.84       13.65      1.92 o 
   2   6   5       15.09       14.30      1.87 o 
   3   6   5       19.12       16.45      2.52 o 
   4   6   5        5.49        6.11      3.21 o 
   5   6   5       14.69        7.90      4.18 o 
  -5   7   5        0.93       -4.79      3.83 o 
  -4   7   5       42.99       36.77      4.32 o 
  -3   7   5      777.00      863.28     15.95 o 
  -2   7   5       66.78       65.25      2.50 o 
  -1   7   5       39.17       35.00      2.55 o 
   0   7   5      181.84      198.12      3.48 o 
   1   7   5       14.58       14.46      1.73 o 
   2   7   5        4.58        3.28      1.67 o 
   3   7   5        4.55        2.09      2.15 o 
   4   7   5        8.49        8.73      4.23 o 
   5   7   5        8.46        9.83      4.53 o 
  -5   8   5        1.12        5.08      4.25 o 
  -4   8   5       22.99       22.18      3.92 o 
  -3   8   5       11.57        6.96      2.98 o 
  -2   8   5        0.39        0.10      1.88 o 
  -1   8   5        7.54        5.10      1.47 o 
   0   8   5        0.25       -1.99      1.39 o 
   2   8   5        0.98        0.66      2.33 o 
   3   8   5       17.65       19.64      2.43 o 
   4   8   5       11.65        2.99      3.59 o 
   5   8   5        1.20       -2.52      4.08 o 
  -4   9   5        0.00        3.67      3.43 o 
  -2   9   5        0.16       -1.22      1.79 o 
  -1   9   5        1.12       -2.07      1.38 o 
   0   9   5       46.49       51.36      2.89 o 
   1   9   5        1.67       -0.24      1.88 o 
   2   9   5       20.41       23.33      2.42 o 
   3   9   5       30.75       31.49      3.55 o 
   4   9   5        3.11        2.10      3.71 o 
  -4  10   5        0.52       -0.88      6.67 o 
  -3  10   5        0.16       -0.78      3.05 o 
  -2  10   5        0.50        2.55      1.98 o 
  -1  10   5      138.98      121.15      4.38 o 
   0  10   5      518.47      514.43     14.66 o 
   1  10   5      125.80      130.26      5.28 o 
   2  10   5       14.16       11.60      2.71 o 
   3  10   5       29.35       31.63      4.37 o 
   4  10   5        1.30        1.83      4.10 o 
  -4  11   5        9.34       10.88      4.22 o 
  -3  11   5       15.15       12.73      3.80 o 
  -2  11   5       10.72       11.63      4.46 o 
  -1  11   5        8.94        6.74      2.36 o 
   0  11   5     1330.60     1367.03     19.26 o 
   1  11   5      154.55      163.94      4.71 o 
   2  11   5       33.72       37.98      3.14 o 
   3  11   5        2.67        2.42      2.53 o 
   4  11   5        0.05        0.24      4.29 o 
  -4  12   5        6.21        5.43      4.45 o 
  -3  12   5        4.71        2.78      4.73 o 
  -2  12   5        8.09        5.94      2.72 o 
  -1  12   5       43.92       38.26      3.45 o 
   0  12   5        0.88        0.79      2.39 o 
   1  12   5      314.31      339.15      8.04 o 
   2  12   5        4.06        3.97      2.41 o 
   3  12   5        1.81       -1.53      3.34 o 
  -3  13   5        1.62        4.62      5.52 o 
  -2  13   5        1.59        1.21      2.86 o 
  -1  13   5       22.66       20.86      3.20 o 
   0  13   5        1.67       -1.75      2.54 o 
   1  13   5       31.92       27.84      3.47 o 
   2  13   5       19.81       19.27      3.37 o 
   3  13   5        0.05        3.16      3.46 o 
  -3  14   5        0.06        6.74      5.77 o 
  -2  14   5        2.74        7.58      3.31 o 
  -1  14   5        0.48        5.88      3.01 o 
   0  14   5       34.05       30.48      5.49 o 
   1  14   5        5.41        5.26      3.05 o 
   2  14   5        7.64        8.88      3.88 o 
   3  14   5       13.45       17.12      4.70 o 
  -2  15   5        0.99        2.12      3.38 o 
  -1  15   5        0.07        7.06      3.34 o 
   0  15   5       14.78       18.49      3.64 o 
   1  15   5        0.00       -2.21      3.14 o 
   2  15   5        2.86        4.25      3.54 o 
  -1  16   5        3.35        4.94      3.69 o 
   0  16   5        5.00        6.98      3.61 o 
   1  16   5        3.63       11.47      3.86 o 
  -5   0   6        1.71       -2.93      3.50 o 
  -4   0   6       20.59       15.09      3.65 o 
  -3   0   6       36.47       34.39      3.86 o 
  -1   0   6     1562.63     1620.73     21.99 o 
   0   0   6     9619.14    10017.03    155.14 o 
   1   0   6     1372.30     1483.85     20.69 o 
   2   0   6      549.54      558.34      9.90 o 
   3   0   6       77.34       82.74      4.36 o 
   4   0   6       47.80       61.60      9.17 o 
   5   0   6        2.81       -0.58      3.75 o 
  -5   1   6        5.00        3.53      2.59 o 
  -4   1   6       11.70       10.12      2.50 o 
  -3   1   6      132.36      124.89      4.19 o 
  -2   1   6     1465.54     1574.84     21.87 o 
  -1   1   6      997.41      957.18      9.68 o 
   0   1   6     5920.62     6100.63     67.42 o 
   2   1   6      435.64      449.41      6.01 o 
   3   1   6      116.85      129.01      3.37 o 
   4   1   6       14.31       16.60      2.64 o 
   5   1   6       17.11       14.49      3.14 o 
  -5   2   6       38.59       37.41      3.77 o 
  -4   2   6       98.80      105.16      4.50 o 
  -3   2   6       80.41       83.81      3.65 o 
  -1   2   6     1296.69     1303.85     12.88 o 
   0   2   6      803.20      778.28      8.03 o 
   1   2   6      266.64      281.23      4.50 o 
   2   2   6      132.15      143.39      3.06 o 
   3   2   6       27.19       29.31      2.02 o 
   4   2   6        8.67        5.64      2.35 o 
   5   2   6        7.81        7.72      5.13 o 
  -5   3   6        2.46       -0.68      3.47 o 
  -4   3   6       22.36       22.46      2.99 o 
  -3   3   6       27.35       25.18      2.57 o 
  -2   3   6      253.57      239.67      3.68 o 
  -1   3   6      977.58     1021.11     10.50 o 
   0   3   6      320.59      310.29      3.99 o 
   1   3   6       47.70       55.43      1.78 o 
   2   3   6        3.97        2.60      1.33 o 
   3   3   6       13.60       14.05      1.71 o 
   4   3   6        0.29       -0.60      4.11 o 
   5   3   6        0.00        0.66      3.33 o 
  -5   4   6        6.14        3.87      2.86 o 
  -4   4   6      407.14      411.01     10.19 o 
  -3   4   6        7.61        4.10      2.12 o 
  -2   4   6        1.02        0.23      1.03 o 
  -1   4   6     1039.04     1102.24     11.40 o 
   0   4   6        0.06        0.28      0.81 o 
   1   4   6      292.77      277.51      4.00 o 
   2   4   6       68.81       72.30      2.38 o 
   3   4   6        3.79        2.52      1.71 o 
   4   4   6       33.46       30.32      3.92 o 
   5   4   6        4.78        0.05      3.54 o 
  -5   5   6        0.01        0.09      3.47 o 
  -4   5   6       54.19       45.30      3.61 o 
  -3   5   6       23.91       20.46      2.66 o 
  -2   5   6      130.49      130.14      3.02 o 
  -1   5   6      523.83      563.75      6.79 o 
   0   5   6      393.05      372.42      4.87 o 
   1   5   6       25.64       25.15      1.77 o 
   2   5   6        2.99        0.46      1.50 o 
   3   5   6       94.33       97.91      3.55 o 
   4   5   6       50.16       51.36      4.62 o 
   5   5   6        1.83        0.93      3.74 o 
  -5   6   6        1.15        0.63      3.55 o 
  -4   6   6        3.91        0.55      2.91 o 
  -3   6   6       79.25       87.29      8.31 o 
  -2   6   6       77.45       71.87      3.45 o 
  -1   6   6      506.38      527.48      6.63 o 
   0   6   6       91.04       93.59      2.40 o 
   1   6   6       20.42       19.71      1.90 o 
   2   6   6        2.59        0.09      1.84 o 
   3   6   6        0.01       -2.48      1.65 o 
   4   6   6        0.96        1.36      3.00 o 
   5   6   6       13.44        6.90      4.20 o 
  -5   7   6        0.05        5.74      4.12 o 
  -4   7   6        6.35        1.06      3.06 o 
  -3   7   6      398.74      427.25     10.10 o 
  -2   7   6       23.08       21.73      1.88 o 
  -1   7   6      404.41      414.97      5.82 o 
   0   7   6       24.48       23.34      1.59 o 
   1   7   6        0.76       -0.97      1.47 o 
   2   7   6        4.65        6.35      1.79 o 
   3   7   6        0.65        2.29      2.23 o 
   4   7   6        1.84       -0.83      3.11 o 
   5   7   6        7.86        9.51      4.40 o 
  -5   8   6        4.46        8.16      4.37 o 
  -4   8   6        1.57       -0.12      3.14 o 
  -3   8   6      123.68      130.49      8.20 o 
  -2   8   6        0.57       -1.43      2.24 o 
  -1   8   6       63.36       62.95      2.47 o 
   0   8   6       81.91       76.51      2.96 o 
   1   8   6       32.60       29.32      2.53 o 
   2   8   6        0.01        1.73      1.76 o 
   3   8   6        0.99        1.59      1.96 o 
   4   8   6        2.25        1.04      3.46 o 
  -4   9   6        0.68        1.96      3.49 o 
  -3   9   6        3.89        3.59      2.98 o 
  -2   9   6      115.69      121.26      3.91 o 
  -1   9   6      143.45      145.39      5.79 o 
   0   9   6        6.89        4.77      2.13 o 
   1   9   6      110.23      111.73      3.72 o 
   2   9   6       15.51       11.37      2.23 o 
   3   9   6        0.13       -1.16      2.05 o 
   4   9   6        1.12        1.26      3.78 o 
  -4  10   6        3.88        4.21      3.90 o 
  -3  10   6      126.92      117.40      6.14 o 
  -2  10   6       43.66       38.64      3.16 o 
  -1  10   6        7.21        3.19      2.16 o 
   0  10   6      250.90      264.93      6.38 o 
   1  10   6       70.74       69.86      5.14 o 
   2  10   6       10.32       10.32      2.32 o 
   3  10   6       79.79       80.94      4.02 o 
   4  10   6        0.21       -4.10      3.96 o 
  -4  11   6        0.68        6.59      4.16 o 
  -3  11   6       14.13        8.31      3.63 o 
  -2  11   6       12.85       10.90      2.64 o 
  -1  11   6       39.53       42.07      4.20 o 
   0  11   6      302.37      321.62      7.55 o 
   1  11   6      135.28      128.83      4.50 o 
   2  11   6      169.70      172.29      5.19 o 
   3  11   6       66.40       59.35      5.38 o 
   4  11   6        1.16        0.66      6.10 o 
  -3  12   6       12.13       21.87      5.56 o 
  -2  12   6       20.06       16.72      4.49 o 
  -1  12   6       51.11       46.86      3.62 o 
   0  12   6        8.66        7.38      2.59 o 
   1  12   6       63.03       66.08      3.70 o 
   2  12   6       27.62       22.65      2.95 o 
   3  12   6        0.97        1.52      2.71 o 
  -3  13   6        0.75        4.06      5.61 o 
  -2  13   6        0.47        3.56      2.88 o 
  -1  13   6        5.37        3.12      2.75 o 
   0  13   6       20.31       15.49      3.07 o 
   1  13   6       19.22       15.82      3.20 o 
   2  13   6        1.21        3.80      2.64 o 
  -3  14   6        0.01       -0.33      5.69 o 
  -2  14   6        9.09        6.40      3.39 o 
  -1  14   6        2.75        5.47      2.89 o 
   0  14   6        0.17        1.82      2.77 o 
   1  14   6        7.79       11.27      3.22 o 
   2  14   6        1.18        0.82      3.27 o 
  -2  15   6       21.44       30.19      4.22 o 
  -1  15   6        4.21        8.35      3.44 o 
   0  15   6        1.18       -2.11      3.00 o 
   1  15   6       16.31       15.96      3.72 o 
   2  15   6       14.02       22.49      4.17 o 
  -1  16   6        6.87       14.00      4.20 o 
   0  16   6        3.20        4.46      3.52 o 
   1  16   6        1.26        1.76      3.42 o 
  -5   1   7        7.34        6.73      2.82 o 
  -4   1   7        0.05       -0.62      2.11 o 
  -3   1   7       14.84       14.78      2.27 o 
  -2   1   7      198.22      183.65      3.29 o 
  -1   1   7        4.39        2.53      0.80 o 
   0   1   7      284.09      321.42      5.22 o 
   1   1   7      237.14      242.41      3.58 o 
   2   1   7      968.92     1031.41     14.71 o 
   3   1   7       26.91       27.68      2.10 o 
   4   1   7       13.31       13.55      2.57 o 
   5   1   7       11.66        5.79      4.18 o 
  -5   2   7       21.98       22.50      3.29 o 
  -4   2   7        8.20        5.02      2.44 o 
  -3   2   7        0.10        1.76      1.84 o 
  -2   2   7       71.01       68.27      1.95 o 
  -1   2   7        0.05       -1.19      0.80 o 
   0   2   7     1156.88     1065.26     22.90 o 
   1   2   7      827.23      823.28      8.90 o 
   2   2   7        3.60        4.23      1.54 o 
   3   2   7       12.73       12.93      2.00 o 
   4   2   7        0.18        1.63      2.63 o 
   5   2   7        0.05        2.24      3.49 o 
  -5   3   7       10.43        7.46      2.96 o 
  -4   3   7       98.28       99.88      4.54 o 
  -3   3   7        0.52        0.28      1.93 o 
  -2   3   7       81.04       83.14      2.18 o 
  -1   3   7       10.55       10.54      1.09 o 
   0   3   7        1.86        0.36      0.79 o 
   1   3   7       21.70       21.86      1.37 o 
   2   3   7       54.77       63.25      2.30 o 
   3   3   7        7.02        3.51      1.50 o 
   4   3   7        5.62        6.66      7.86 o 
   5   3   7        2.92        2.44      3.43 o 
  -5   4   7        0.76        2.20      2.74 o 
  -4   4   7      185.22      195.45      6.00 o 
  -3   4   7      338.97      334.08      7.14 o 
  -2   4   7      118.69      125.76      3.64 o 
  -1   4   7      193.42      201.50      3.39 o 
   0   4   7        0.76        0.84      0.92 o 
   1   4   7      303.37      268.16      3.96 o 
   2   4   7        0.84       -0.71      1.17 o 
   3   4   7        4.82        3.93      1.77 o 
   4   4   7        4.75        4.32      2.99 o 
   5   4   7        3.12        2.35      3.60 o 
  -5   5   7        0.47        4.03      3.59 o 
  -4   5   7        6.13        4.91      2.61 o 
  -3   5   7      112.75      102.66      4.21 o 
  -2   5   7      516.11      529.65      6.84 o 
  -1   5   7       29.27       27.93      1.80 o 
   0   5   7        7.76        6.89      1.89 o 
   1   5   7      388.83      406.42      5.41 o 
   2   5   7       32.98       31.15      2.23 o 
   3   5   7        5.35        5.26      1.90 o 
   4   5   7       52.32       55.49      4.75 o 
   5   5   7        0.10        0.37      4.66 o 
  -5   6   7        0.08        1.69      3.58 o 
  -4   6   7        8.21       10.80      3.55 o 
  -3   6   7        4.18        4.35      3.49 o 
  -2   6   7      157.70      161.11      3.56 o 
  -1   6   7      214.33      192.09      3.62 o 
   0   6   7      567.69      566.49      7.29 o 
   1   6   7      282.06      271.14      5.00 o 
   2   6   7       21.04       20.72      2.15 o 
   3   6   7      278.56      283.25      5.95 o 
   4   6   7       27.82       27.83      4.04 o 
   5   6   7        0.96        1.12      3.96 o 
  -5   7   7        6.26        3.90      4.04 o 
  -4   7   7        2.28        5.57      3.36 o 
  -3   7   7       64.91       73.49      4.67 o 
  -2   7   7        1.01        0.86      1.54 o 
  -1   7   7       37.80       40.23      2.11 o 
   0   7   7       68.29       63.05      3.25 o 
   1   7   7        0.03       -0.62      1.57 o 
   2   7   7       40.40       39.65      2.61 o 
   3   7   7       15.68       12.19      2.32 o 
   4   7   7        4.36        2.62      3.31 o 
   5   7   7        3.31        0.25      3.83 o 
  -5   8   7       11.89       10.02      4.44 o 
  -4   8   7       21.46       19.02      3.94 o 
  -3   8   7       36.07       34.77      3.86 o 
  -2   8   7      131.32      128.23      4.32 o 
  -1   8   7      272.16      300.71      5.04 o 
   0   8   7       56.08       62.01      2.79 o 
   2   8   7        1.86        4.51      1.87 o 
   3   8   7       18.20       16.12      2.78 o 
   4   8   7        1.87        1.17      3.51 o 
  -4   9   7        1.81        4.61      3.40 o 
  -3   9   7       19.73       17.80      3.50 o 
  -2   9   7       26.81       27.02      2.47 o 
  -1   9   7        2.39       -1.93      1.64 o 
   0   9   7      154.36      152.10      4.11 o 
   1   9   7       13.35       11.35      2.08 o 
   2   9   7        0.03        0.74      1.96 o 
   3   9   7        2.57        1.40      2.19 o 
   4   9   7        0.00       -1.70      3.84 o 
  -4  10   7        0.00       -1.67      3.37 o 
  -3  10   7        5.42        2.66      3.21 o 
  -2  10   7      149.58      141.53      4.90 o 
  -1  10   7        3.22        1.92      2.08 o 
   0  10   7       22.60       25.61      3.09 o 
   1  10   7        4.17        4.29      2.00 o 
   2  10   7        3.98        5.90      2.27 o 
   3  10   7       57.18       64.66      3.82 o 
   4  10   7        9.14        6.65      4.36 o 
  -4  11   7        0.03        0.15      5.36 o 
  -3  11   7        1.58        2.95      3.41 o 
  -2  11   7       17.88       13.39      2.72 o 
  -1  11   7       75.31       71.96      3.95 o 
   0  11   7        6.28        5.81      2.11 o 
   1  11   7       36.78       46.77      5.13 o 
   2  11   7       56.39       62.15      3.71 o 
   3  11   7      154.41      160.24      5.36 o 
   4  11   7        1.80        6.56      4.69 o 
  -3  12   7        5.46       15.55      5.36 o 
  -1  12   7       86.87       72.27      4.14 o 
   0  12   7       60.93       59.22      6.94 o 
   1  12   7        1.45        3.05      3.19 o 
   2  12   7       73.67       74.86      4.11 o 
   3  12   7        4.40        3.86      3.01 o 
  -3  13   7        0.60       -1.04      5.04 o 
  -2  13   7        4.50        4.75      2.92 o 
  -1  13   7        4.25        2.44      2.78 o 
   0  13   7        2.77        4.87      3.25 o 
   1  13   7       18.36       15.40      3.20 o 
   2  13   7        9.13        7.54      3.81 o 
   3  13   7        0.00        1.80      3.06 o 
  -2  14   7        0.16        5.26      3.18 o 
  -1  14   7        1.37        0.10      2.88 o 
   0  14   7       55.33       59.86      6.82 o 
   1  14   7       10.25        8.00      3.62 o 
   2  14   7        0.01       -1.73      3.15 o 
  -2  15   7        6.42        8.32      4.50 o 
   0  15   7        3.33       -0.03      2.92 o 
   1  15   7        9.96        7.94      5.24 o 
   2  15   7        0.00        3.12      3.50 o 
   0  16   7        5.24        8.67      3.60 o 
  -5   0   8        1.09        0.59      3.90 o 
  -4   0   8       27.38       31.97      4.50 o 
  -3   0   8       22.49       19.06      3.11 o 
  -2   0   8      286.17      249.40      5.20 o 
  -1   0   8     1905.05     1930.12     26.28 o 
   0   0   8        4.09        3.81      1.77 o 
   1   0   8      548.99      532.55      8.99 o 
   2   0   8    12815.19    14043.50    180.02 o 
   3   0   8       69.81       76.93      4.30 o 
   4   0   8       10.83       10.41      3.58 o 
   5   0   8       10.95       14.58      4.67 o 
  -5   1   8        0.73        1.51      3.42 o 
  -4   1   8        9.63       10.48      3.50 o 
  -3   1   8       12.28       13.01      2.18 o 
  -2   1   8       67.80       67.10      2.34 o 
  -1   1   8      292.92      267.27      3.66 o 
   0   1   8     1415.90     1447.84     18.05 o 
   1   1   8      151.97      155.72      2.91 o 
   3   1   8       77.58       84.96      3.10 o 
   4   1   8       12.56       11.49      2.67 o 
   5   1   8        1.39        4.70      6.37 o 
  -5   2   8        0.27       -1.26      3.01 o 
  -4   2   8       51.81       51.30      3.51 o 
  -3   2   8       47.70       48.01      2.94 o 
  -2   2   8       52.27       50.43      1.80 o 
  -1   2   8      430.93      416.91      5.15 o 
   0   2   8        4.21        6.75      1.26 o 
   1   2   8      425.64      428.41      5.60 o 
   2   2   8      283.03      296.19      5.60 o 
   3   2   8       32.71       35.18      2.86 o 
   4   2   8        0.75       -3.28      2.19 o 
   5   2   8        2.00        1.43      3.37 o 
  -5   3   8        7.34       11.76      3.07 o 
  -4   3   8       34.95       41.51      3.46 o 
  -3   3   8       76.04       76.67      3.75 o 
  -2   3   8      107.46       92.94      2.40 o 
  -1   3   8      216.84      214.28      3.39 o 
   0   3   8      155.53      151.33      2.68 o 
   1   3   8       63.79       64.74      2.02 o 
   2   3   8        2.48        2.55      1.45 o 
   3   3   8        3.72        4.96      1.65 o 
   4   3   8        7.81        6.02      3.90 o 
   5   3   8        4.06        3.96      4.21 o 
  -5   4   8        6.17        2.90      2.94 o 
  -4   4   8        5.23        3.14      2.47 o 
  -3   4   8      134.42      136.05      4.65 o 
  -2   4   8        9.53        8.60      1.66 o 
  -1   4   8      521.35      533.58      6.48 o 
   0   4   8        0.08        0.96      0.92 o 
   1   4   8        2.09        0.64      1.03 o 
   2   4   8       42.42       47.75      2.19 o 
   3   4   8        0.83        1.78      1.73 o 
   4   4   8        1.75       -1.28      2.84 o 
   5   4   8        0.93        0.80      3.74 o 
  -5   5   8        2.30        4.26      3.79 o 
  -4   5   8        2.66        3.08      2.47 o 
  -3   5   8        6.25        3.89      2.40 o 
  -2   5   8       73.07       72.35      2.51 o 
  -1   5   8      107.91       92.53      3.41 o 
   0   5   8     1105.56     1121.03     11.81 o 
   1   5   8        0.20        0.64      1.14 o 
   3   5   8       12.86       12.31      2.19 o 
   4   5   8        4.61        2.25      3.06 o 
   5   5   8        0.08       -0.17      3.82 o 
  -5   6   8        0.42       -2.21      3.61 o 
  -4   6   8        0.62        1.73      2.57 o 
  -3   6   8       39.22       39.40      3.37 o 
  -2   6   8      502.48      507.39      6.89 o 
  -1   6   8        2.67        0.87      1.24 o 
   0   6   8        1.21        1.01      1.16 o 
   1   6   8      708.90      729.49     11.62 o 
   2   6   8        0.38        3.29      1.71 o 
   3   6   8      170.89      187.40      5.15 o 
   4   6   8        0.11        0.98      3.13 o 
   5   6   8        0.35        3.71      3.95 o 
  -5   7   8        7.20        7.41      5.37 o 
  -4   7   8        0.04        1.79      3.13 o 
  -3   7   8       11.55        9.03      2.70 o 
  -2   7   8       54.75       57.16      3.63 o 
  -1   7   8      338.67      346.73      5.37 o 
   0   7   8        6.79        4.64      1.61 o 
   1   7   8      165.55      161.02      4.06 o 
   2   7   8        2.42        3.03      1.77 o 
   3   7   8        8.66        9.03      2.17 o 
   4   7   8       13.24       14.24      3.78 o 
  -4   8   8       11.28       13.16      3.76 o 
  -3   8   8       31.04       26.22      3.64 o 
  -2   8   8        2.89        0.58      2.21 o 
  -1   8   8      101.45      107.44      3.18 o 
   0   8   8        0.00       -1.28      1.56 o 
   1   8   8       15.61       14.15      2.13 o 
   2   8   8       37.03       34.82      2.64 o 
   3   8   8        1.46        4.01      2.18 o 
   4   8   8        1.43        0.66      3.54 o 
  -4   9   8        6.64        4.00      3.47 o 
  -3   9   8        9.88        3.74      2.96 o 
  -2   9   8       67.28       64.54      3.23 o 
  -1   9   8       31.28       28.26      2.37 o 
   0   9   8       24.98       20.02      2.27 o 
   1   9   8       74.69       76.89      3.41 o 
   2   9   8       14.38       13.23      2.34 o 
   3   9   8       59.34       55.27      3.53 o 
   4   9   8        0.17       -5.56      3.71 o 
  -4  10   8        1.21       -2.89      3.43 o 
  -3  10   8       33.56       35.17      4.26 o 
  -2  10   8        0.10       -0.36      2.10 o 
  -1  10   8       84.41       86.08      3.82 o 
   0  10   8       22.85       24.95      3.42 o 
   1  10   8        9.51        8.14      2.13 o 
   2  10   8        8.23        4.08      2.21 o 
   3  10   8        0.23       -0.19      2.43 o 
   4  10   8        1.71        1.54      4.29 o 
  -4  11   8        0.15        4.62      4.08 o 
  -3  11   8        4.42        7.15      4.44 o 
  -2  11   8        1.94        2.03      2.44 o 
  -1  11   8       95.30      104.19      4.43 o 
   0  11   8      113.60      103.36      3.89 o 
   1  11   8      152.63      149.70      4.76 o 
   2  11   8       10.12        6.04      2.51 o 
   3  11   8        8.65        7.57      2.79 o 
  -3  12   8        2.88        6.83      4.75 o 
  -2  12   8        1.03        1.79      2.53 o 
  -1  12   8        1.29        1.95      2.56 o 
   0  12   8       73.39       61.16      3.94 o 
   1  12   8       30.22       27.52      2.94 o 
   2  12   8        3.16        8.35      2.60 o 
   3  12   8       37.73       43.55      4.33 o 
  -3  13   8       11.04       12.30      5.80 o 
  -2  13   8        1.96        1.80      2.75 o 
  -1  13   8       39.92       41.34      6.31 o 
   0  13   8       16.53       12.10      3.01 o 
   1  13   8       23.06       28.30      3.61 o 
   2  13   8        0.08        3.73      2.77 o 
   3  13   8        1.74        2.21      3.15 o 
  -2  14   8        2.44        1.02      3.51 o 
  -1  14   8        3.32        6.87      3.11 o 
   0  14   8        5.29        6.52      3.83 o 
   1  14   8        1.59        4.71      3.19 o 
   2  14   8        4.54        4.07      3.55 o 
  -1  15   8        0.83        5.47      4.21 o 
   0  15   8        0.02        3.72      3.17 o 
   1  15   8        2.26        3.11      3.45 o 
  -5   1   9        0.10        3.26      2.73 o 
  -4   1   9        8.40        7.79      2.29 o 
  -3   1   9        4.24        4.93      1.94 o 
  -2   1   9       68.73       79.96      2.16 o 
  -1   1   9     1212.03     1295.43     16.23 o 
   1   1   9       10.77       10.97      1.41 o 
   2   1   9      356.98      408.71      6.02 o 
   3   1   9       60.63       64.81      2.97 o 
   4   1   9        1.00        1.13      2.19 o 
   5   1   9        2.61        0.51      3.35 o 
  -5   2   9        0.93        1.38      2.66 o 
  -4   2   9       16.16       14.77      4.07 o 
  -3   2   9       48.22       43.96      3.09 o 
  -2   2   9       95.31       99.18      2.45 o 
  -1   2   9        1.86        0.52      0.88 o 
   0   2   9       59.05       61.94      2.53 o 
   1   2   9       24.36       24.99      1.44 o 
   2   2   9      225.19      249.06      5.96 o 
   3   2   9       37.97       34.81      2.62 o 
   4   2   9       10.32        4.53      3.02 o 
   5   2   9        3.08        4.32      3.72 o 
  -5   3   9        3.43        7.35      3.01 o 
  -4   3   9       10.44        9.27      2.59 o 
  -2   3   9       41.92       43.90      1.89 o 
  -1   3   9       49.03       50.55      1.95 o 
   0   3   9      138.30      129.10      3.99 o 
   1   3   9      177.35      175.28      3.52 o 
   2   3   9       86.74       95.54      2.86 o 
   3   3   9       15.52       14.47      2.19 o 
   4   3   9        0.08       -2.72      2.65 o 
   5   3   9        0.47        2.64      3.54 o 
  -5   4   9        2.40        1.18      3.02 o 
  -4   4   9        0.05       -3.02      2.29 o 
  -3   4   9       79.43       84.69      4.41 o 
  -2   4   9       13.24       16.25      1.55 o 
  -1   4   9       19.45       19.90      1.44 o 
   0   4   9      335.18      329.91      4.57 o 
   1   4   9      174.99      158.31      3.16 o 
   2   4   9        6.94        6.76      1.48 o 
   3   4   9       51.90       49.21      3.74 o 
   4   4   9        0.00       -3.82      2.75 o 
   5   4   9        4.35        7.44      3.77 o 
  -5   5   9        1.43       -0.69      3.68 o 
  -4   5   9        9.22        9.62      2.81 o 
  -3   5   9       83.18       96.10      4.29 o 
  -2   5   9       96.57      102.17      2.90 o 
  -1   5   9       30.00       31.12      1.77 o 
   0   5   9      612.45      639.56      7.58 o 
   1   5   9        2.27        3.61      1.29 o 
   2   5   9        0.65        2.26      1.72 o 
   3   5   9       13.70       16.30      2.26 o 
   4   5   9       20.71       22.75      3.78 o 
   5   5   9        0.92       -1.80      3.82 o 
  -5   6   9        2.05        1.28      4.08 o 
  -4   6   9        0.18       -0.24      2.58 o 
  -3   6   9        0.11       -3.22      2.14 o 
  -2   6   9      134.15      141.89      4.44 o 
  -1   6   9      352.49      340.01      5.17 o 
   0   6   9      136.28      138.24      3.09 o 
   1   6   9      251.49      257.85      5.06 o 
   2   6   9        6.87        0.85      2.58 o 
   3   6   9        0.50       -0.71      1.90 o 
   4   6   9        0.24       -1.73      3.25 o 
   5   6   9        0.40        1.17      4.74 o 
  -5   7   9        1.15        0.00      4.07 o 
  -4   7   9        1.69        2.72      3.28 o 
  -3   7   9       67.72       65.62      3.85 o 
  -2   7   9     1162.69     1256.92     14.01 o 
  -1   7   9       54.73       54.96      2.38 o 
   0   7   9       36.00       39.13      2.33 o 
   1   7   9       34.70       42.17      3.23 o 
   2   7   9        1.33       -0.66      1.80 o 
   3   7   9        1.29        1.28      1.93 o 
   4   7   9        0.00        1.33      3.46 o 
  -4   8   9        4.98        1.51      3.49 o 
  -3   8   9       27.98       30.66      3.87 o 
  -2   8   9        2.74        2.29      1.73 o 
  -1   8   9        2.92        4.20      1.78 o 
   0   8   9        4.50        5.35      1.75 o 
   1   8   9        0.10       -0.58      1.77 o 
   2   8   9        0.03        0.07      1.82 o 
   3   8   9        0.82       -1.08      2.14 o 
   4   8   9        1.90        8.65      3.81 o 
  -4   9   9        0.30       -2.83      3.33 o 
  -3   9   9        0.48        0.82      3.04 o 
  -2   9   9       23.36       21.57      3.02 o 
  -1   9   9        5.40        2.49      1.82 o 
   0   9   9        3.35        3.05      1.82 o 
   1   9   9       28.20       28.94      2.58 o 
   2   9   9        0.08       -1.58      1.89 o 
   3   9   9        5.94        5.67      2.44 o 
   4   9   9        5.52        2.58      4.12 o 
  -4  10   9        0.98       -1.58      3.67 o 
  -3  10   9        0.79       -3.04      3.20 o 
  -2  10   9        1.60        0.06      2.14 o 
  -1  10   9        7.62        6.98      2.11 o 
   0  10   9       72.01       70.04      3.30 o 
   1  10   9      217.20      233.35      9.70 o 
   2  10   9       22.16       26.75      5.30 o 
   3  10   9       11.63        8.03      2.72 o 
   4  10   9       13.72       13.47      4.81 o 
  -4  11   9        0.82        0.49      4.15 o 
  -3  11   9       25.03       25.84      6.38 o 
  -2  11   9       17.07       19.69      5.51 o 
  -1  11   9        3.42        2.46      2.39 o 
   0  11   9       19.92       18.59      2.45 o 
   1  11   9      558.88      645.92     10.41 o 
   2  11   9       48.05       46.98      3.54 o 
   3  11   9       17.05       19.49      3.18 o 
  -3  12   9       10.38       21.33      9.68 o 
  -2  12   9        4.14        9.69      3.38 o 
  -1  12   9        9.66        5.67      2.58 o 
   0  12   9       23.20       22.91      3.11 o 
   1  12   9        0.41       -3.57      2.59 o 
   2  12   9      118.83      123.97      5.02 o 
   3  12   9        3.15        1.32      2.95 o 
  -3  13   9        5.12        3.79      5.92 o 
  -2  13   9        1.87        5.46      3.52 o 
  -1  13   9        2.01        3.99      2.73 o 
   0  13   9       16.48       16.17      3.09 o 
   1  13   9        2.69       -2.17      2.74 o 
   2  13   9        9.50       11.14      4.86 o 
  -2  14   9        0.09       -2.92      3.44 o 
  -1  14   9        4.56       12.12      3.25 o 
   0  14   9        0.09        3.95      2.92 o 
   1  14   9       18.21       17.62      3.63 o 
   2  14   9        2.02        2.87      3.47 o 
  -1  15   9        0.12        3.67      3.23 o 
   0  15   9        0.52        3.70      3.28 o 
   1  15   9        3.77        7.49      3.57 o 
  -5   0  10        0.17        5.30      5.47 o 
  -4   0  10        3.54        3.26      5.35 o 
  -3   0  10       40.11       45.78      4.18 o 
  -2   0  10       53.54       51.23      2.67 o 
  -1   0  10       87.33       84.81      4.23 o 
   0   0  10      587.97      642.79     13.67 o 
   1   0  10     2032.59     1969.78     27.61 o 
   2   0  10      583.50      625.62     12.57 o 
   3   0  10      138.63      152.51      7.12 o 
   4   0  10        3.52        1.15      4.10 o 
   5   0  10        7.92        9.45      6.95 o 
  -5   1  10        0.92        4.45      2.79 o 
  -4   1  10        7.47        2.85      2.26 o 
  -3   1  10        7.98        0.99      3.36 o 
  -2   1  10      163.81      156.28      3.79 o 
  -1   1  10     1038.08     1122.05     14.57 o 
   0   1  10      401.33      402.13      6.76 o 
   1   1  10     1343.14     1381.78     15.45 o 
   2   1  10        4.79        5.79      1.66 o 
   3   1  10      102.86      103.87      3.52 o 
   4   1  10        3.95        1.69      2.36 o 
   5   1  10        1.75        2.09      3.71 o 
  -5   2  10        1.14       -0.23      2.73 o 
  -4   2  10       96.01       90.43      4.39 o 
  -3   2  10      171.51      178.45      5.07 o 
  -2   2  10      174.30      173.32      3.30 o 
  -1   2  10      121.66      134.07      3.07 o 
   0   2  10      566.71      557.16     11.36 o 
   1   2  10      259.18      264.00      4.37 o 
   3   2  10       12.40       10.90      2.04 o 
   4   2  10        1.21        1.61      2.92 o 
   5   2  10        1.07        1.56      3.86 o 
  -5   3  10        0.82        1.22      2.85 o 
  -4   3  10        1.01       -2.73      2.22 o 
  -3   3  10       64.12       61.91      6.15 o 
  -2   3  10       27.03       28.46      1.78 o 
  -1   3  10      177.35      160.54      3.04 o 
   0   3  10      566.07      577.37      8.19 o 
   1   3  10       66.00       68.48      2.25 o 
   2   3  10        4.33        4.19      1.45 o 
   3   3  10        1.11        0.36      1.77 o 
   4   3  10        1.42        0.60      3.13 o 
   5   3  10        0.18        5.51      3.70 o 
  -5   4  10        0.06        2.10      3.10 o 
  -4   4  10       18.85       22.79      3.04 o 
  -3   4  10      860.26      919.79     14.11 o 
  -2   4  10       28.39       30.29      1.86 o 
  -1   4  10       14.23       12.68      1.38 o 
   0   4  10      314.29      346.01      4.85 o 
   1   4  10       22.12       24.25      2.50 o 
   2   4  10       96.66      101.05      3.46 o 
   3   4  10        9.83        7.29      1.97 o 
   4   4  10        0.06        3.22      3.08 o 
   5   4  10        4.18        7.24      3.95 o 
  -5   5  10        2.52        4.86      3.87 o 
  -4   5  10        0.01       -2.37      2.41 o 
  -3   5  10       70.49       72.39      4.00 o 
  -2   5  10       22.33       24.34      2.20 o 
  -1   5  10      144.18      137.44      3.11 o 
   0   5  10      212.21      229.33      3.92 o 
   1   5  10       47.00       45.62      2.29 o 
   2   5  10        1.43       -2.04      1.57 o 
   3   5  10        2.92        0.62      1.84 o 
   4   5  10       16.98       17.67      3.81 o 
   5   5  10        8.10        8.56      4.18 o 
  -5   6  10        1.24        0.81      4.98 o 
  -4   6  10        4.93        3.13      2.69 o 
  -3   6  10       11.87       15.65      3.24 o 
  -2   6  10      111.22      113.30      3.31 o 
  -1   6  10       44.21       42.63      2.18 o 
   0   6  10      236.30      225.20      4.02 o 
   1   6  10       46.76       46.21      2.56 o 
   2   6  10        0.12        0.02      1.71 o 
   3   6  10        1.02        3.70      1.94 o 
   4   6  10        0.06        2.19      3.25 o 
  -4   7  10        0.23        1.44      3.33 o 
  -3   7  10        8.24        6.62      2.49 o 
  -2   7  10      474.76      506.73      7.31 o 
  -1   7  10        9.73       13.86      1.74 o 
   0   7  10      214.11      215.92      5.00 o 
   1   7  10        4.01        4.49      1.85 o 
   2   7  10        0.30       -1.40      1.81 o 
   3   7  10        0.06        0.38      2.16 o 
   4   7  10        0.01        2.81      3.72 o 
  -4   8  10       10.76        6.28      3.74 o 
  -3   8  10        0.00       -3.76      3.19 o 
  -2   8  10      147.76      156.99      3.93 o 
  -1   8  10        0.36       -0.37      1.78 o 
   0   8  10       35.11       33.29      2.98 o 
   1   8  10       29.68       29.13      2.53 o 
   2   8  10        5.68        7.58      2.12 o 
   3   8  10        0.26        0.11      2.22 o 
   4   8  10        0.65        0.37      4.41 o 
  -4   9  10        9.92        9.77      5.27 o 
  -3   9  10        1.11        0.29      2.94 o 
  -2   9  10        2.42        3.09      1.77 o 
  -1   9  10       81.14       83.07      3.36 o 
   0   9  10       58.27       53.22      3.87 o 
   1   9  10       30.95       31.33      2.63 o 
   2   9  10       29.87       28.46      3.64 o 
   3   9  10        0.27        2.56      2.40 o 
   4   9  10        0.58        6.25      3.98 o 
  -4  10  10        0.80       -4.44      8.09 o 
  -3  10  10        8.41        6.56      3.40 o 
  -2  10  10      200.63      216.58      6.89 o 
  -1  10  10       35.22       29.01      2.60 o 
   0  10  10       10.67       11.87      2.22 o 
   1  10  10       90.47       94.39      4.55 o 
   2  10  10       45.61       46.20      3.30 o 
   3  10  10        3.87        2.51      2.93 o 
   4  10  10       18.92       13.29      4.87 o 
  -3  11  10        0.26       -2.87      7.92 o 
  -2  11  10       10.66       12.59      5.01 o 
  -1  11  10       10.29       10.72      2.68 o 
   0  11  10       50.54       54.76      4.36 o 
   1  11  10      111.83      109.30      4.34 o 
   2  11  10       37.58       39.73      3.92 o 
   3  11  10       53.18       41.57      3.85 o 
  -3  12  10        1.27        7.86      8.54 o 
  -2  12  10        9.97       20.85      6.07 o 
  -1  12  10       20.99       27.20      3.19 o 
   0  12  10       16.36       15.68      2.90 o 
   1  12  10        5.87        4.72      2.56 o 
   2  12  10       11.01        6.82      2.93 o 
   3  12  10        1.58        0.85      3.09 o 
  -2  13  10        0.02        7.15      4.26 o 
  -1  13  10        3.06        4.09      2.86 o 
   0  13  10        3.18        4.12      2.68 o 
   1  13  10       11.40       11.83      3.23 o 
   2  13  10        5.24        3.47      3.01 o 
  -2  14  10        0.00       -5.61      4.44 o 
  -1  14  10        4.21        6.73      3.70 o 
   0  14  10        0.81        3.24      3.01 o 
   1  14  10        0.07        1.25      3.27 o 
   2  14  10        1.60        4.82      3.55 o 
   0  15  10        2.98        8.11      5.59 o 
   1  15  10        0.73        3.59      4.03 o 
  -5   1  11        1.43        5.64      4.19 o 
  -4   1  11       12.79       10.87      2.50 o 
  -3   1  11        1.88        3.71      3.37 o 
  -2   1  11       20.41       19.59      2.03 o 
  -1   1  11       46.87       46.15      2.50 o 
   0   1  11       11.24       14.42      1.81 o 
   1   1  11        8.83       10.16      2.42 o 
   2   1  11       71.46       84.08      3.16 o 
   3   1  11      201.34      213.06      4.76 o 
   4   1  11        9.30        7.32      3.28 o 
   5   1  11        1.54        1.57      3.85 o 
  -5   2  11        0.13        9.41      4.11 o 
  -4   2  11       46.88       38.89      4.99 o 
  -3   2  11        3.45        0.26      2.97 o 
  -2   2  11        0.18       -0.37      1.13 o 
  -1   2  11       40.12       43.25      2.39 o 
   0   2  11        1.17        1.59      1.49 o 
   1   2  11      193.15      186.92      3.46 o 
   2   2  11       63.75       70.07      3.66 o 
   3   2  11        1.89       -2.18      2.90 o 
   4   2  11        0.00        5.10      3.13 o 
   5   2  11        0.24       -3.09      3.42 o 
  -5   3  11        6.65        8.91      8.09 o 
  -4   3  11       14.46        8.52      3.16 o 
  -3   3  11      156.35      146.01      4.85 o 
  -2   3  11        4.26        3.99      1.48 o 
   0   3  11        0.63       -0.76      1.44 o 
   1   3  11        0.58        0.01      1.20 o 
   2   3  11        0.13        1.17      1.43 o 
   4   3  11        0.00        2.24      3.08 o 
   5   3  11        1.15        6.87      3.91 o 
  -5   4  11        0.35        2.28      6.49 o 
  -4   4  11        0.81        1.02      2.83 o 
  -3   4  11      271.67      307.82     18.43 o 
  -2   4  11      335.07      338.67      5.83 o 
  -1   4  11      103.64      100.75      3.02 o 
   0   4  11       34.28       39.14      2.09 o 
   1   4  11       11.77       13.13      1.57 o 
   2   4  11       46.41       43.78      2.57 o 
   3   4  11        0.01       -0.92      1.77 o 
   4   4  11        0.11       -4.39      2.93 o 
  -5   5  11        0.11        2.09      4.48 o 
  -4   5  11        0.33       -0.40      4.26 o 
  -3   5  11       10.48        5.88      2.94 o 
  -2   5  11      106.45      112.90      3.47 o 
  -1   5  11      460.81      474.75      7.16 o 
   0   5  11       47.56       52.08      3.52 o 
   1   5  11        0.23       -0.28      1.57 o 
   2   5  11       97.71       92.87      4.23 o 
   3   5  11       12.66        9.24      2.37 o 
   4   5  11        2.55        2.23      3.38 o 
  -4   6  11        0.00        0.01      3.76 o 
  -3   6  11       17.40       17.58      7.89 o 
  -2   6  11        2.86        0.52      1.77 o 
  -1   6  11       67.58       69.31      2.87 o 
   0   6  11       40.87       41.75      2.37 o 
   1   6  11      215.87      197.12      6.29 o 
   2   6  11       44.07       38.61      2.69 o 
   3   6  11        6.57        5.30      2.20 o 
   4   6  11       47.26       41.40      5.03 o 
  -4   7  11       16.56       20.81      5.16 o 
  -3   7  11        7.09        4.51      2.97 o 
  -2   7  11       29.41       29.29      2.90 o 
  -1   7  11       18.66       17.93      2.16 o 
   0   7  11        9.37        8.74      2.12 o 
   1   7  11        4.64        4.91      1.90 o 
   2   7  11        0.29        0.33      1.87 o 
   3   7  11        2.05       -0.60      2.23 o 
   4   7  11        1.40        2.00      3.79 o 
  -4   8  11       25.09       31.56      5.72 o 
  -3   8  11       56.58       67.20      5.02 o 
  -2   8  11       36.51       35.33      2.99 o 
  -1   8  11      129.58      126.63      4.47 o 
   0   8  11      112.29      109.10      4.12 o 
   1   8  11       11.73       10.49      2.59 o 
   2   8  11        0.02       -1.51      1.95 o 
   3   8  11        0.62       -1.70      2.21 o 
   4   8  11        7.32       12.90      5.25 o 
  -4   9  11        1.36        2.79      4.84 o 
  -3   9  11        3.69        3.19      4.06 o 
  -2   9  11       17.31       20.81      3.26 o 
  -1   9  11       18.72       15.09      2.51 o 
   0   9  11        1.00        2.46      2.07 o 
   1   9  11       45.24       46.42      3.09 o 
   2   9  11        8.06        7.46      2.82 o 
   3   9  11        1.15        2.25      2.69 o 
   4   9  11        2.14       -0.35      6.78 o 
  -4  10  11        1.18       -1.14      6.04 o 
  -3  10  11        0.10        7.18      7.06 o 
  -2  10  11        5.69        6.70      3.47 o 
  -1  10  11      120.89      119.55      4.63 o 
   0  10  11        1.64        1.21      2.20 o 
   1  10  11       23.73       19.79      4.64 o 
   2  10  11        1.53        3.84      3.03 o 
   3  10  11        0.02        0.62      2.90 o 
  -3  11  11        0.13       16.29      8.66 o 
  -2  11  11        3.02       -1.05      3.66 o 
  -1  11  11       14.99        9.27      3.04 o 
   0  11  11       66.44       73.40      4.88 o 
   1  11  11       14.98       14.47      2.91 o 
   2  11  11       28.48       25.40      3.59 o 
   3  11  11       11.34       12.93      3.65 o 
  -3  12  11        1.26        3.42      8.54 o 
  -2  12  11        3.55        1.03      3.86 o 
  -1  12  11        2.22        2.60      4.38 o 
   0  12  11       53.68       48.83      3.92 o 
   1  12  11       35.37       41.51      4.47 o 
   2  12  11        1.39        4.38      3.27 o 
   3  12  11       11.37       11.78      3.65 o 
  -2  13  11        0.70       -4.17      4.15 o 
  -1  13  11        4.40       -1.30      3.59 o 
   0  13  11        0.98        6.57      3.21 o 
   1  13  11        2.70        8.13      3.14 o 
   2  13  11        4.47        6.14      4.09 o 
  -2  14  11        0.00       -1.64      4.65 o 
  -1  14  11        0.46       -0.04      3.48 o 
   0  14  11        0.00        6.03      3.58 o 
   1  14  11       16.19       15.67      4.32 o 
  -5   0  12        0.88        0.11      6.04 o 
  -4   0  12        1.48        3.99      5.01 o 
  -3   0  12       41.48       29.39      5.81 o 
  -2   0  12       14.04       11.99      2.51 o 
  -1   0  12      241.25      230.05      7.17 o 
   0   0  12      583.73      550.79     12.64 o 
   1   0  12       77.67       79.74      5.98 o 
   2   0  12      146.64      155.41      6.84 o 
   3   0  12     1270.94     1437.60     54.85 o 
   4   0  12       26.93       16.52      6.49 o 
  -5   1  12        0.52        4.37      4.67 o 
  -4   1  12        1.01        2.70      7.12 o 
  -3   1  12       12.14       16.62      3.58 o 
  -2   1  12       21.59       22.25      1.99 o 
  -1   1  12       26.12       23.12      2.15 o 
   0   1  12      306.27      327.13      7.20 o 
   1   1  12      240.91      249.18      5.66 o 
   2   1  12       15.60       12.21      2.68 o 
   3   1  12       16.98       21.15      2.89 o 
   4   1  12       10.52        4.67      5.24 o 
   5   1  12        0.40        2.16      5.70 o 
  -5   2  12        8.93        4.93      4.31 o 
  -4   2  12        4.86        5.99      3.54 o 
  -3   2  12       58.31       55.99      5.11 o 
  -2   2  12       77.51       79.10      3.12 o 
  -1   2  12       16.36       19.80      3.34 o 
   0   2  12       46.65       46.74      2.63 o 
   1   2  12        0.56       -1.52      1.98 o 
   2   2  12       44.33       42.25      3.01 o 
   3   2  12       28.10       24.11      2.93 o 
   4   2  12        2.74        3.53      5.01 o 
  -5   3  12       10.93       14.99      4.63 o 
  -4   3  12       20.77       28.64      5.41 o 
  -3   3  12       34.74       32.14      4.55 o 
  -2   3  12       68.09       62.50      3.61 o 
  -1   3  12       30.13       28.52      2.27 o 
   0   3  12       57.10       59.80      4.14 o 
   1   3  12       10.92       14.55      2.10 o 
   2   3  12        0.13       -0.19      1.80 o 
   3   3  12        0.94        2.04      2.49 o 
   4   3  12        0.32        8.88      6.04 o 
  -5   4  12        0.05        4.79      4.71 o 
  -4   4  12       22.63       34.25      7.52 o 
  -3   4  12        3.72        6.51      3.42 o 
  -2   4  12       44.76       49.62      3.96 o 
  -1   4  12        0.23       -2.24      1.49 o 
   0   4  12      163.75      175.35      5.99 o 
   1   4  12        0.45       -2.26      1.56 o 
   2   4  12        2.49        1.44      2.27 o 
   3   4  12        5.56        3.82      2.65 o 
   4   4  12        0.22        0.46      5.47 o 
  -4   5  12        7.36        8.61      4.96 o 
  -3   5  12        5.10        2.12      3.16 o 
  -2   5  12       16.09       14.20      2.69 o 
  -1   5  12       42.89       44.80      2.84 o 
   0   5  12       26.12       23.74      2.27 o 
   1   5  12      211.01      225.66     10.66 o 
   2   5  12        7.35        8.88      4.32 o 
   3   5  12        0.88        1.63      2.67 o 
   4   5  12        5.39       15.15      6.72 o 
  -4   6  12        1.38       -1.19      3.82 o 
  -3   6  12        3.02       -0.22      3.29 o 
  -2   6  12       39.29       43.16      3.43 o 
  -1   6  12      382.54      397.55      7.55 o 
   0   6  12        1.49       -1.78      1.96 o 
   1   6  12        0.40       -0.18      2.17 o 
   2   6  12       91.82       87.41      4.83 o 
   3   6  12        3.24        3.52      2.80 o 
   4   6  12       18.84       19.36      7.63 o 
  -4   7  12       12.09        5.58      6.15 o 
  -3   7  12        0.27        2.37      7.01 o 
  -2   7  12       27.58       24.61      2.96 o 
  -1   7  12       82.38       83.84      5.56 o 
   0   7  12       82.23       89.07      6.41 o 
   1   7  12        0.15       -1.33      2.23 o 
   2   7  12       41.95       41.83      3.41 o 
   3   7  12        1.71        0.45      2.41 o 
   4   7  12        0.95        0.91      7.29 o 
  -4   8  12        1.74        3.30      6.04 o 
  -3   8  12       22.49       33.82      5.04 o 
  -2   8  12       34.98       32.58      3.29 o 
  -1   8  12        3.40       -0.81      5.00 o 
   0   8  12       22.32       20.96      4.38 o 
   1   8  12        3.52        3.92      2.31 o 
   2   8  12        0.26        2.63      2.37 o 
   3   8  12        1.35        3.52      3.90 o 
   4   8  12        0.06       -0.23      7.06 o 
  -4   9  12        0.04       -4.56      6.04 o 
  -3   9  12       17.25        7.75      5.58 o 
  -2   9  12        8.40        7.72      5.81 o 
  -1   9  12       44.07       40.94      3.65 o 
   0   9  12        9.08        9.27      2.72 o 
   1   9  12        4.81        4.65      2.38 o 
   2   9  12        9.78       11.32      2.75 o 
   3   9  12        2.86        7.19      5.59 o 
  -2  10  12       37.62       39.87      5.92 o 
  -1  10  12        3.11        2.86      2.61 o 
   0  10  12       28.88       26.26      3.96 o 
   1  10  12        8.17        6.08      3.06 o 
   2  10  12        8.57        9.71      2.97 o 
   3  10  12        0.77        7.55      5.78 o 
  -2  11  12        5.06        6.26      4.67 o 
  -1  11  12        0.72       -0.09      3.04 o 
   0  11  12       49.78       48.51      5.19 o 
   1  11  12       21.62       20.08      3.24 o 
   2  11  12       46.42       47.34      4.90 o 
   3  11  12        5.74        2.59      3.93 o 
  -2  12  12        3.51        2.62      5.01 o 
  -1  12  12        0.12       -2.70      3.24 o 
   0  12  12        0.34        0.78      2.99 o 
   1  12  12       32.84       31.34      4.59 o 
   2  12  12        8.29        6.76      3.93 o 
  -2  13  12       14.04       27.11      6.95 o 
  -1  13  12        1.56        3.04      3.89 o 
   0  13  12       20.76       17.99      4.49 o 
   1  13  12        1.68       -0.77      4.53 o 
   2  13  12        3.20        2.06      3.96 o 
  -1  14  12        2.80        5.97      4.51 o 
   0  14  12        2.34        8.52      4.56 o 
   1  14  12        1.77       -0.91      4.33 o 
  -5   1  13        8.72        8.44      4.36 o 
  -4   1  13        0.35        1.59      3.22 o 
  -3   1  13       19.25       21.23     10.71 o 
  -2   1  13        3.86        3.19      2.28 o 
   0   1  13      400.30      445.74      7.99 o 
   1   1  13        2.52        3.14      1.87 o 
   2   1  13        1.18        1.15      1.92 o 
   3   1  13       33.32       37.42      3.31 o 
   4   1  13       10.69       15.72      6.49 o 
  -5   2  13        0.29        1.33      4.06 o 
  -4   2  13        2.01        8.31      3.86 o 
  -3   2  13       35.84       33.76      6.15 o 
  -2   2  13       33.80       36.00      3.76 o 
  -1   2  13       73.14       71.03      3.17 o 
   0   2  13       16.01       14.48      3.11 o 
   1   2  13        0.62       -2.07      1.64 o 
   2   2  13        0.30        0.56      1.97 o 
   3   2  13       64.43       59.11      4.99 o 
   4   2  13        8.84        7.86      6.15 o 
  -5   3  13        1.92       12.50      4.83 o 
  -4   3  13        9.86        9.51      4.18 o 
  -3   3  13       23.60       20.58      4.11 o 
  -2   3  13       16.89       21.48      2.73 o 
  -1   3  13        7.88        5.21      1.74 o 
   0   3  13       24.76       21.94      3.19 o 
   1   3  13       19.05       18.65      2.26 o 
   2   3  13       16.33       14.05      2.46 o 
   3   3  13        9.46        7.99      4.11 o 
   4   3  13        0.71       -1.71      4.67 o 
  -4   4  13        4.74        3.12      3.94 o 
  -3   4  13        0.11        3.07      3.34 o 
  -2   4  13      145.43      150.70      5.36 o 
  -1   4  13       10.45       12.01      2.04 o 
   0   4  13        0.78       -2.14      1.76 o 
   1   4  13       69.39       73.51      4.65 o 
   3   4  13        0.02       -1.86      2.94 o 
   4   4  13        6.62       16.06      7.06 o 
  -4   5  13        2.02        5.62      4.78 o 
  -3   5  13       16.84       15.27      4.27 o 
  -2   5  13       82.63       97.92      4.62 o 
  -1   5  13       20.37       17.05      2.40 o 
   0   5  13       20.08       23.30      3.39 o 
   1   5  13      118.42      114.20      6.67 o 
   2   5  13        2.69        0.97      2.43 o 
   3   5  13        0.07        0.96      2.68 o 
   4   5  13        1.13        4.33      6.15 o 
  -4   6  13        5.63        4.54      3.99 o 
  -3   6  13        0.31        2.32      3.32 o 
  -2   6  13        0.31       -1.00      2.16 o 
  -1   6  13       92.70       87.02      4.69 o 
   0   6  13      164.47      159.52      5.64 o 
   1   6  13       35.40       30.90      3.29 o 
   2   6  13       35.83       26.35      3.48 o 
   3   6  13        0.54       -0.57      2.77 o 
   4   6  13        1.25        3.53      6.83 o 
  -4   7  13        2.34        9.68      4.51 o 
  -3   7  13        0.63        2.60      4.10 o 
  -2   7  13       61.39       63.77      4.62 o 
  -1   7  13      738.69      810.39     12.60 o 
   0   7  13       22.96       20.74      3.01 o 
   1   7  13        7.18        5.64      3.10 o 
   2   7  13        5.44        2.41      2.74 o 
   3   7  13        2.01        3.40      3.08 o 
   4   7  13        0.09       -3.30      6.95 o 
  -4   8  13        6.81        5.70      6.49 o 
  -3   8  13        9.84        7.24      4.10 o 
  -2   8  13       13.72       14.43      2.86 o 
  -1   8  13        0.60        0.61      2.56 o 
   0   8  13        2.65        2.14      2.37 o 
   1   8  13        0.98        1.81      3.03 o 
   2   8  13        0.31       -1.14      2.68 o 
   3   8  13        1.03        1.59      3.09 o 
   4   8  13        0.58        1.14      6.72 o 
  -4   9  13        8.04       11.96      7.29 o 
  -3   9  13        0.19        5.58      5.01 o 
  -2   9  13        1.56       -2.02      4.04 o 
  -1   9  13       17.14       14.22      3.10 o 
   0   9  13        6.48        6.85      2.77 o 
   1   9  13        1.24        1.84      2.66 o 
   2   9  13        6.42       13.90      5.91 o 
   3   9  13        0.08        3.18      3.42 o 
  -2  10  13        0.32        1.94      3.87 o 
  -1  10  13        8.48        8.14      2.97 o 
   0  10  13       12.26        9.31      3.04 o 
   1  10  13       21.61       13.53      3.60 o 
   2  10  13       52.15       48.32      5.95 o 
   3  10  13        0.71        3.95      3.86 o 
  -2  11  13       27.75       37.48      6.26 o 
  -1  11  13        5.65        3.09      2.90 o 
   0  11  13        0.04        1.79      3.20 o 
   1  11  13       17.19       19.54      3.92 o 
   2  11  13      122.97      129.79     10.03 o 
   3  11  13        8.67       14.30      9.25 o 
  -2  12  13       11.94       16.63      5.92 o 
  -1  12  13        2.12       -0.51      5.52 o 
   0  12  13        6.87        8.57      3.45 o 
   1  12  13        6.25        7.76      3.78 o 
   2  12  13        0.42       -1.11      5.32 o 
  -2  13  13        4.60       -3.76      5.24 o 
  -1  13  13        1.38        1.75      3.94 o 
   0  13  13        0.46       -0.89      3.83 o 
   1  13  13        6.59       10.59      4.94 o 
   0  14  13        2.96        9.23      4.37 o 
  -5   0  14        5.91        4.56      5.35 o 
  -4   0  14        0.42        4.78      4.78 o 
  -3   0  14        4.72        3.42      4.44 o 
  -2   0  14       43.89       50.05      7.97 o 
  -1   0  14       39.53       45.14      3.91 o 
   0   0  14       46.22       50.93     11.50 o 
   1   0  14      127.67      120.07      6.12 o 
   2   0  14      217.71      243.14      8.98 o 
   3   0  14      153.27      158.94     10.25 o 
   4   0  14       26.27       24.38      7.06 o 
  -4   1  14        1.11        1.15      3.50 o 
  -3   1  14        9.89        4.34      3.38 o 
  -2   1  14        4.55        2.70      2.13 o 
  -1   1  14       42.67       44.65      3.01 o 
   0   1  14      271.60      304.44      6.52 o 
   1   1  14       55.37       53.05      3.16 o 
   2   1  14      166.05      177.97      7.14 o 
   3   1  14        0.98        4.91      2.51 o 
   4   1  14       23.16       19.25      7.29 o 
  -4   2  14        2.09       -1.67      3.47 o 
  -3   2  14      109.39      102.28     12.42 o 
  -2   2  14      104.27      109.33      4.71 o 
  -1   2  14       87.57       87.66      3.61 o 
   0   2  14       42.62       44.89      2.89 o 
   1   2  14       85.75       81.96      4.39 o 
   2   2  14       36.17       33.22      3.09 o 
   3   2  14        3.51        3.82      2.88 o 
   4   2  14        0.69        7.52      5.92 o 
  -4   3  14        0.01       -1.80      3.76 o 
  -3   3  14        0.03       -2.84      2.93 o 
  -2   3  14       79.51       88.46      4.43 o 
  -1   3  14        7.50        3.97      1.83 o 
   0   3  14       20.99       23.40      2.33 o 
   1   3  14       99.45       99.59      3.96 o 
   2   3  14        3.25        4.91      2.58 o 
   3   3  14        0.05        2.29      2.81 o 
   4   3  14        0.10        2.73      5.70 o 
  -4   4  14        0.02       -4.31      3.72 o 
  -3   4  14       19.17       19.13      8.49 o 
  -2   4  14      740.51      815.78     32.83 o 
  -1   4  14       43.76       52.71      3.13 o 
   0   4  14        4.05        3.02      1.89 o 
   1   4  14       41.04       40.92      3.77 o 
   2   4  14       14.34       12.01      2.89 o 
   3   4  14       21.36       19.17      4.29 o 
   4   4  14        0.71        8.77      6.15 o 
  -3   5  14        0.00        3.94      3.61 o 
  -2   5  14       44.64       45.46      6.04 o 
  -1   5  14       10.84        7.34      2.17 o 
   0   5  14       51.13       46.10      3.12 o 
   1   5  14       45.21       42.59      3.63 o 
   2   5  14        2.36       -1.76      2.36 o 
   3   5  14        0.13        4.26      2.89 o 
   4   5  14        1.35        2.73      6.26 o 
  -4   6  14        1.53        2.69      4.18 o 
  -3   6  14        7.41       11.03      4.14 o 
  -2   6  14       13.05       13.53      3.43 o 
  -1   6  14       65.95       69.97      3.68 o 
   0   6  14       18.75       17.69      2.94 o 
   1   6  14       37.71       31.41      3.52 o 
   2   6  14       11.23        8.44      4.68 o 
   3   6  14        0.10        2.33      2.98 o 
   4   6  14        1.07        3.87      7.06 o 
  -3   7  14        1.63        4.56      3.78 o 
  -2   7  14        5.17        4.32      2.49 o 
  -1   7  14      230.25      264.38     10.66 o 
   0   7  14        7.00        3.97      3.01 o 
   1   7  14       48.56       46.80      4.04 o 
   2   7  14        0.00       -0.34      2.70 o 
   3   7  14        0.40        0.88      3.12 o 
   4   7  14        0.07        8.32      7.18 o 
  -4   8  14        3.23        9.34      7.06 o 
  -3   8  14       11.14       11.66      4.52 o 
  -2   8  14        1.43        3.93      2.62 o 
  -1   8  14       83.74       85.22      4.68 o 
   0   8  14        1.88       -0.27      2.55 o 
   1   8  14        8.54        5.86      2.87 o 
   2   8  14        2.79        2.20      3.04 o 
   3   8  14        0.24        2.51      3.43 o 
  -3   9  14       12.88       25.86      7.06 o 
  -2   9  14        0.90        0.97      3.42 o 
  -1   9  14        0.48       -1.07      2.65 o 
   0   9  14       23.63       23.44      3.42 o 
   1   9  14        8.52       11.27      4.00 o 
   2   9  14       20.52       17.83      3.92 o 
   3   9  14        6.43        7.99      3.96 o 
  -2  10  14        4.79       12.00      4.33 o 
  -1  10  14      140.36      142.97      6.04 o 
   0  10  14       14.81       12.26      3.61 o 
   1  10  14        4.15        5.30      3.26 o 
   2  10  14       19.19       20.10      6.22 o 
   3  10  14       14.06       19.99     10.06 o 
  -2  11  14        0.02       -0.68      4.33 o 
  -1  11  14        3.10        6.16      3.05 o 
   0  11  14        1.64        2.68      3.04 o 
   1  11  14       28.09       26.87      8.16 o 
   2  11  14       22.22       14.42      4.18 o 
  -2  12  14        0.81       -1.71      5.13 o 
  -1  12  14        4.43        1.04      4.33 o 
   0  12  14        7.98       12.20      4.08 o 
   1  12  14        1.42        1.18      5.79 o 
   2  12  14        2.24        0.94      3.86 o 
  -1  13  14        0.08        0.72      4.02 o 
   0  13  14        3.90        6.55      4.16 o 
   1  13  14        0.83        2.73      3.84 o 
  -4   1  15        0.56       -1.25      3.29 o 
  -3   1  15       11.06        8.23      3.66 o 
  -2   1  15        4.58        5.41      3.22 o 
  -1   1  15        7.43        4.34      1.90 o 
   0   1  15        0.03        1.20      1.74 o 
   1   1  15       10.60        7.79      2.15 o 
   2   1  15        0.09        3.57      2.25 o 
   3   1  15       20.57       22.16      3.82 o 
   4   1  15       38.95       46.70      8.77 o 
  -4   2  15        0.04        2.90      5.87 o 
  -3   2  15       47.16       47.26      8.94 o 
  -2   2  15        0.08       -1.27      3.05 o 
  -1   2  15        0.77       -0.77      1.70 o 
   0   2  15        7.01        7.24      1.99 o 
   1   2  15        4.95        3.30      2.01 o 
   2   2  15       12.85       15.41      2.64 o 
   3   2  15        1.49        3.18      2.97 o 
   4   2  15        0.36        5.96      4.55 o 
  -4   3  15        9.29        8.02      5.30 o 
  -3   3  15        8.78        5.08      3.58 o 
  -2   3  15      127.14      114.66      5.08 o 
  -1   3  15       15.53       13.30      2.15 o 
   0   3  15       25.48       25.41      2.58 o 
   1   3  15        0.12        0.03      2.15 o 
   2   3  15        2.29        2.40      2.93 o 
   3   3  15        0.50       -1.90      2.74 o 
   4   3  15        1.83        4.29      5.64 o 
  -4   4  15        1.99        5.44      4.19 o 
  -3   4  15        0.90        2.82      3.99 o 
  -2   4  15      194.74      226.74      6.81 o 
  -1   4  15      140.39      136.29      4.51 o 
   0   4  15       32.12       27.31      2.68 o 
   2   4  15        6.53        3.23      2.63 o 
   3   4  15        5.40        3.41      3.13 o 
   4   4  15        0.01        0.67      4.58 o 
  -4   5  15        0.65       -1.37      4.11 o 
  -3   5  15        0.02        2.59      3.90 o 
  -2   5  15        9.86        5.55      2.39 o 
  -1   5  15       70.11       66.25      3.50 o 
   0   5  15      167.87      180.30      7.40 o 
   1   5  15       24.76       20.98      3.11 o 
   2   5  15        0.60        1.20      2.60 o 
   3   5  15       20.56       13.93      3.85 o 
   4   5  15        3.26        5.84      4.91 o 
  -4   6  15        0.02       -0.79      4.02 o 
  -3   6  15        0.02        2.91      3.70 o 
  -2   6  15       12.77       13.67      2.76 o 
  -1   6  15        1.26       -0.81      2.07 o 
   0   6  15       13.59       13.51      4.79 o 
   1   6  15        0.96        2.57      2.56 o 
   2   6  15       57.42       49.12      4.45 o 
   3   6  15        5.29        2.64      3.22 o 
  -4   7  15        0.16        1.87      4.70 o 
  -3   7  15       19.61       17.79      4.67 o 
  -2   7  15        9.34       13.47      3.16 o 
  -1   7  15        3.33        6.24      3.47 o 
   0   7  15       15.11       14.99      6.27 o 
   1   7  15        1.88       -1.18      5.06 o 
   2   7  15        0.03       -2.06      2.79 o 
   3   7  15        0.18        1.78      3.38 o 
  -3   8  15       25.27       44.81     17.71 o 
  -2   8  15       55.70       65.92      5.44 o 
  -1   8  15       23.11       21.96      5.52 o 
   0   8  15       57.55       58.17      4.99 o 
   1   8  15       19.04       12.65      4.00 o 
   2   8  15        2.07       -1.79      3.10 o 
   3   8  15        0.55        1.23      3.48 o 
  -2   9  15        3.26        6.57      3.68 o 
  -1   9  15        5.93        5.29      2.98 o 
   0   9  15        4.71        5.28      3.12 o 
   1   9  15        0.55        0.50      3.10 o 
   2   9  15        8.52       11.92      3.78 o 
   3   9  15        3.12        5.17      3.99 o 
  -2  10  15        0.02        4.93      3.81 o 
  -1  10  15        3.64        3.60      3.01 o 
   0  10  15       41.52       41.96      4.44 o 
   1  10  15        0.20        4.22      3.26 o 
   2  10  15        7.09       10.03      6.82 o 
  -2  11  15        0.26        4.33      5.13 o 
  -1  11  15        4.30        6.15      3.31 o 
   0  11  15        7.91        6.55      3.37 o 
   1  11  15       20.50       22.20      4.39 o 
   2  11  15       10.52        7.95      4.41 o 
  -2  12  15        0.51        4.56      5.58 o 
  -1  12  15        0.38        5.46      3.99 o 
   0  12  15        0.71        1.00      3.50 o 
   1  12  15       20.39       12.69      4.34 o 
   0  13  15        2.05       11.62      4.84 o 
  -4   0  16        0.45        0.91      5.47 o 
  -3   0  16        0.57       -0.57      4.67 o 
  -2   0  16       37.37       27.45      6.26 o 
  -1   0  16        1.56        1.11      2.63 o 
   0   0  16       54.77       52.34      8.20 o 
   1   0  16       91.11       83.45      5.60 o 
   2   0  16       40.74       36.60      5.24 o 
   3   0  16       27.03       25.10      4.79 o 
  -4   1  16        1.23       -2.72      3.66 o 
  -3   1  16        0.33       -0.41      3.47 o 
  -2   1  16        5.59        5.10      3.22 o 
  -1   1  16       12.05        8.86      2.70 o 
   0   1  16        6.11        3.48      1.93 o 
   1   1  16      116.76      122.64      4.51 o 
   2   1  16       21.75       14.66      2.70 o 
   3   1  16        3.19        3.60      2.70 o 
   4   1  16        4.98        8.74     12.64 o 
  -4   2  16       15.70       19.17      5.03 o 
  -3   2  16       10.77       17.08      4.26 o 
  -2   2  16       41.24       38.30      4.70 o 
  -1   2  16       49.58       51.41      3.39 o 
   1   2  16        0.14        2.38      1.96 o 
   2   2  16        0.04        3.27      2.27 o 
   3   2  16        3.35        3.33      3.16 o 
   4   2  16        2.27        1.22     12.42 o 
  -4   3  16       21.40       24.65      5.21 o 
  -3   3  16       26.02       26.65      4.83 o 
  -2   3  16       11.94       10.15      3.66 o 
  -1   3  16       30.19       30.45      3.57 o 
   0   3  16        0.89        0.22      1.78 o 
   1   3  16        7.57        5.53      2.21 o 
   2   3  16        1.17       -1.20      2.59 o 
   3   3  16        0.30       -1.77      2.98 o 
   4   3  16        0.21       -0.78      4.81 o 
  -4   4  16        0.02        4.76      4.56 o 
  -3   4  16       36.90       32.63      5.15 o 
  -2   4  16        1.21        3.03      3.46 o 
  -1   4  16        3.80        4.70      2.06 o 
   0   4  16        0.10       -1.27      1.81 o 
   1   4  16       26.63       19.50      3.11 o 
   2   4  16        0.11       -0.90      2.66 o 
   3   4  16        1.05        2.70      3.19 o 
   4   4  16        0.49        5.55      9.91 o 
  -4   5  16        0.02       -3.02      6.44 o 
  -3   5  16        9.21       11.10      4.22 o 
  -2   5  16        3.87        6.34      3.58 o 
  -1   5  16        9.92        6.38      2.23 o 
   0   5  16        5.59        5.45      2.17 o 
   1   5  16        0.40        2.90      2.49 o 
   2   5  16       22.96       20.70      3.61 o 
   3   5  16        3.26       -0.72      3.34 o 
  -3   6  16        1.38        3.02      3.60 o 
  -2   6  16        7.37        8.45      3.74 o 
  -1   6  16       16.09       19.47      2.70 o 
   0   6  16      153.01      165.08      6.31 o 
   1   6  16        4.65        0.64      2.47 o 
   2   6  16        1.80       -0.91      2.91 o 
   3   6  16        9.22       12.16      3.80 o 
  -3   7  16       10.64       12.97      4.59 o 
  -2   7  16        0.19        1.77      3.73 o 
  -1   7  16       27.50       25.31      3.47 o 
   0   7  16       50.31       46.47      4.12 o 
   1   7  16        9.63        6.00      3.03 o 
   2   7  16        0.38       -3.68      5.38 o 
   3   7  16        7.23        5.28      3.66 o 
  -3   8  16        1.40        0.08      7.63 o 
  -2   8  16       16.89       16.18      7.06 o 
  -1   8  16       23.80       25.59      6.76 o 
   0   8  16        3.61        6.93      5.97 o 
   1   8  16        1.79        1.81      2.88 o 
   2   8  16        2.45        0.23      3.21 o 
   3   8  16        0.17       -2.03      3.63 o 
  -3   9  16        0.08       -1.37      6.49 o 
  -2   9  16       17.64       35.08      7.40 o 
  -1   9  16        2.95       -3.24      2.65 o 
   0   9  16       16.93       17.74      5.31 o 
   1   9  16        0.30       -1.36      3.01 o 
   2   9  16        0.02       -0.42      3.36 o 
  -2  10  16        0.07       -3.76      6.26 o 
  -1  10  16       16.09       10.01      3.52 o 
   0  10  16        6.00        6.66      3.99 o 
   1  10  16        3.38        2.90      3.66 o 
   2  10  16        1.68        6.69      3.90 o 
  -1  11  16        3.56        1.38      4.26 o 
   0  11  16        0.02       -2.80      3.42 o 
   1  11  16       11.87        5.18      4.02 o 
   2  11  16        1.25        4.80      3.77 o 
  -1  12  16        1.70        3.45      4.39 o 
   0  12  16        0.02        1.09      3.77 o 
   1  12  16        0.01       -0.91      3.78 o 
  -4   1  17       13.93       14.76      5.22 o 
  -3   1  17        0.10       -2.44      3.26 o 
  -2   1  17       15.08        9.94      6.49 o 
  -1   1  17        2.61        2.68      1.91 o 
   0   1  17       11.77        8.71      2.17 o 
   1   1  17       69.93       69.53      3.85 o 
   2   1  17        2.10        3.43      2.41 o 
   3   1  17        0.01        1.76      3.11 o 
   4   1  17        1.70        5.14      4.27 o 
  -4   2  17        0.34        0.21      4.30 o 
  -3   2  17        1.39        0.01      3.60 o 
  -2   2  17       26.74       27.72      4.59 o 
  -1   2  17       16.45       12.81      2.34 o 
   0   2  17       16.35       11.45      2.73 o 
   1   2  17       16.44       12.75      3.52 o 
   2   2  17        0.01       -3.15      2.47 o 
   3   2  17        0.07       -0.73      3.17 o 
  -4   3  17        1.23        8.60      4.75 o 
  -3   3  17       10.75       11.92      6.83 o 
  -2   3  17       19.31       26.12      4.49 o 
  -1   3  17        4.14        2.70      2.09 o 
   0   3  17        0.00        2.44      2.04 o 
   1   3  17        3.92        4.14      2.25 o 
   2   3  17        1.03        4.37      2.94 o 
   3   3  17        1.20       -2.26      3.16 o 
  -4   4  17        8.41        0.11      4.42 o 
  -3   4  17        5.20        7.85      7.12 o 
  -2   4  17        0.15        1.82      3.38 o 
  -1   4  17      111.58      114.44      4.48 o 
   0   4  17        2.12        3.67      2.08 o 
   1   4  17        0.07       -1.93      2.16 o 
   2   4  17       11.37       12.40      3.42 o 
   3   4  17        1.55        3.94      3.51 o 
  -4   5  17        0.06        5.01      4.52 o 
  -3   5  17        2.79        1.33      5.13 o 
  -2   5  17       11.33       15.94      4.28 o 
  -1   5  17       44.35       45.00      5.39 o 
   0   5  17        0.02        0.71      2.52 o 
   1   5  17        2.80        1.41      2.57 o 
   2   5  17       17.32       11.04      3.32 o 
   3   5  17        1.95        0.31      3.67 o 
  -3   6  17        6.77       10.49      4.66 o 
  -2   6  17        0.02       -3.04      5.64 o 
  -1   6  17        0.00       -1.88      2.19 o 
   0   6  17       45.64       40.21      4.05 o 
   1   6  17       43.24       41.54      4.17 o 
   2   6  17        4.25        1.25      3.08 o 
   3   6  17        4.48        3.25      4.42 o 
  -3   7  17        2.29        6.51      4.78 o 
  -2   7  17        0.01        3.35      3.86 o 
  -1   7  17       34.37       36.91      8.48 o 
   0   7  17      235.30      248.78     13.67 o 
   1   7  17        6.04        2.50      3.01 o 
   2   7  17        0.38       -0.98      3.17 o 
   3   7  17        1.25        5.16      3.77 o 
  -2   8  17        8.53       16.29      7.06 o 
  -1   8  17        3.67        4.26      3.00 o 
   0   8  17        2.87        1.62      3.03 o 
   1   8  17        1.04       -2.11      3.01 o 
   2   8  17        0.07       -4.17      3.21 o 
  -2   9  17        0.03        8.09      6.49 o 
  -1   9  17        1.21        4.97      3.29 o 
   0   9  17        7.90        6.09      3.23 o 
   1   9  17        2.25       -0.55      3.40 o 
   2   9  17        0.07        0.12      5.10 o 
  -2  10  17        0.10       -1.59      6.95 o 
  -1  10  17        0.07        1.36      3.21 o 
   0  10  17        8.35       11.44      3.76 o 
   1  10  17        6.53        6.33      3.77 o 
   2  10  17        4.94        7.11      4.26 o 
  -1  11  17       12.66       16.72      4.72 o 
   0  11  17        0.56       -2.70      4.98 o 
   1  11  17        1.14       -4.41      4.33 o 
  -4   0  18        7.32        9.45      5.92 o 
  -3   0  18        0.73        4.44      5.47 o 
  -2   0  18        2.99       -3.42      4.67 o 
  -1   0  18       21.35       22.22      3.86 o 
   0   0  18       11.07       11.00      3.38 o 
   1   0  18       10.98       12.77      3.76 o 
   2   0  18       20.79       21.69      5.07 o 
   3   0  18       13.60       15.67      5.03 o 
  -4   1  18        0.85        5.68      4.34 o 
  -3   1  18        0.32        2.51      3.79 o 
  -2   1  18        9.56        6.69      3.83 o 
  -1   1  18        3.65        5.79      3.22 o 
   0   1  18        0.80        2.46      2.11 o 
   1   1  18       41.39       33.08      3.18 o 
   2   1  18        5.21        6.58      2.72 o 
   3   1  18       15.93       17.05      4.00 o 
  -4   2  18        2.54        7.58      4.34 o 
  -3   2  18        1.85        0.30      3.83 o 
  -2   2  18       58.42       58.49      5.71 o 
  -1   2  18       20.54       18.21      2.67 o 
   0   2  18       15.46       17.67      3.64 o 
   1   2  18        7.16        5.95      2.34 o 
   2   2  18        7.01        6.87      3.18 o 
   3   2  18        3.94        6.76      3.68 o 
  -4   3  18        0.93        7.53      4.54 o 
  -3   3  18        0.33        5.06      4.14 o 
  -2   3  18        0.53        2.60      3.57 o 
  -1   3  18       43.45       40.26      3.24 o 
   0   3  18        1.21        2.51      2.13 o 
   1   3  18        0.00        1.25      2.11 o 
   2   3  18       11.58       10.13      3.42 o 
   3   3  18        0.01       -0.83      3.48 o 
  -3   4  18        0.02        4.62      3.94 o 
  -2   4  18        5.00       10.68     12.36 o 
  -1   4  18      281.21      304.97     11.29 o 
   0   4  18       29.48       26.19      3.03 o 
   1   4  18        0.05       -3.64      2.43 o 
   2   4  18        4.66        4.99      3.29 o 
   3   4  18        3.93        4.80      3.88 o 
  -3   5  18        4.40        7.04      4.49 o 
  -2   5  18        0.00       -0.95      3.26 o 
  -1   5  18       16.91       13.86      2.73 o 
   0   5  18        4.44        1.90      3.78 o 
   1   5  18        6.10        3.99      3.12 o 
   2   5  18        7.26        4.07      4.74 o 
   3   5  18        0.03       -4.24      3.48 o 
  -3   6  18        0.77        3.75      4.49 o 
  -2   6  18        3.95        8.79      4.50 o 
  -1   6  18        7.11        3.76      7.22 o 
   0   6  18       17.11       10.16      3.37 o 
   1   6  18        4.29        5.53      3.05 o 
   2   6  18        3.22        3.42      3.43 o 
   3   6  18        1.48       -2.73      3.73 o 
  -3   7  18       10.27       13.39      8.32 o 
  -2   7  18        4.16        0.80      6.15 o 
  -1   7  18        1.69        2.28      4.35 o 
   0   7  18       51.33       55.58      6.82 o 
   1   7  18        4.37        1.93      3.21 o 
   2   7  18        5.93        2.53      3.51 o 
  -2   8  18        5.38       13.33      7.29 o 
  -1   8  18        1.39       -0.23      2.98 o 
   0   8  18       23.45       23.44      3.83 o 
   1   8  18        2.18        3.40      3.76 o 
   2   8  18        1.14       -1.80      3.68 o 
  -2   9  18        7.07        6.26      6.95 o 
  -1   9  18        0.34        2.54      3.20 o 
   0   9  18        4.14        7.75      3.55 o 
   1   9  18        5.24        2.15      4.69 o 
   2   9  18        0.31        1.38      3.65 o 
  -1  10  18        0.30        2.81      3.60 o 
   0  10  18       45.98       50.57      5.06 o 
   1  10  18        3.87        1.48      3.61 o 
   0  11  18        0.36        0.96      3.65 o 
  -3   1  19        0.01        5.19      4.14 o 
  -2   1  19        4.46       -0.39      3.58 o 
  -1   1  19        1.55       -1.66      2.19 o 
   0   1  19        0.62       -0.15      2.02 o 
   1   1  19        3.00        8.27      2.53 o 
   2   1  19        3.90        7.47      2.93 o 
   3   1  19        0.05        6.46      3.71 o 
  -3   2  19        0.03        3.45      3.86 o 
  -2   2  19       22.85       23.72      8.83 o 
  -1   2  19        1.45        0.40      2.25 o 
   0   2  19        0.07       -2.09      2.13 o 
   1   2  19        0.60        4.13      2.33 o 
   2   2  19        2.27        6.46      3.18 o 
   3   2  19        0.27        6.55      3.85 o 
  -3   3  19        7.25        7.11      4.42 o 
  -2   3  19        2.38        3.60      3.78 o 
  -1   3  19       55.07       57.49      3.80 o 
   0   3  19       14.99       14.00      2.79 o 
   1   3  19        6.03        6.51      2.86 o 
   2   3  19        0.06       -0.85      3.11 o 
   3   3  19        0.92        0.67      3.61 o 
  -3   4  19        3.30        4.37      4.19 o 
  -2   4  19        1.16        6.21      3.79 o 
  -1   4  19       65.48       68.22      4.07 o 
   0   4  19       30.98       31.73      3.55 o 
   1   4  19        4.45        3.26      2.93 o 
   2   4  19        0.35        2.14      3.40 o 
   3   4  19        1.81       -2.76      3.89 o 
  -3   5  19        0.87        1.82      4.51 o 
  -2   5  19        0.16        5.52      6.38 o 
  -1   5  19        4.26        5.66      2.52 o 
   0   5  19       28.28       28.95      5.13 o 
   1   5  19       35.80       36.36      4.21 o 
   2   5  19        5.53        2.29      3.66 o 
   3   5  19        0.31        4.26      3.90 o 
  -3   6  19        0.00        4.09      7.01 o 
  -2   6  19        0.00        0.12      5.30 o 
  -1   6  19        3.63        1.54      2.91 o 
   0   6  19        1.30        2.16      3.03 o 
   1   6  19        0.82        2.81      3.01 o 
   2   6  19        0.20       -0.82      3.57 o 
  -2   7  19       10.88       22.44      7.63 o 
  -1   7  19        4.74        3.01      3.09 o 
   0   7  19        0.07       -1.75      3.01 o 
   1   7  19        3.96        6.56      3.44 o 
   2   7  19        0.37        0.53      3.59 o 
  -2   8  19       11.49       28.36      8.32 o 
  -1   8  19       23.94       16.30      3.79 o 
   0   8  19        8.81        4.89      3.45 o 
   1   8  19       15.00       15.46      3.89 o 
   2   8  19        1.60       -5.03      3.59 o 
  -2   9  19        1.61        9.11      7.75 o 
  -1   9  19        1.54        0.52      3.38 o 
   0   9  19        0.73        0.29      3.57 o 
   1   9  19        0.67        4.17      3.53 o 
  -1  10  19        0.09        4.29      3.67 o 
   0  10  19        1.42       -0.02      3.62 o 
  -3   0  20        0.00       -6.38      5.70 o 
  -2   0  20        0.06       -2.28      4.90 o 
  -1   0  20       20.44       26.99      4.38 o 
   0   0  20        0.10        4.04      3.59 o 
   1   0  20        4.59        7.74      3.58 o 
   2   0  20       15.75        8.28      4.64 o 
   3   0  20        9.59       10.25      7.40 o 
  -3   1  20        0.87       -0.38      4.41 o 
  -2   1  20        0.00       -0.09      3.70 o 
  -1   1  20        0.25       -2.84      3.58 o 
   0   1  20        3.26        3.33      3.26 o 
   1   1  20        2.05        6.18      2.95 o 
   2   1  20       25.52       20.98      3.51 o 
   3   1  20        1.12        1.48      3.76 o 
  -3   2  20       12.71       27.20     11.33 o 
  -2   2  20        8.35       13.99      4.33 o 
  -1   2  20       18.71       18.03      3.18 o 
   0   2  20       18.34       14.80      2.80 o 
   1   2  20        2.19        2.03      2.43 o 
   2   2  20        0.72       -1.67      3.26 o 
   3   2  20        0.00        0.28      3.83 o 
  -3   3  20       18.73       19.15      5.23 o 
  -2   3  20       13.15       13.16      4.26 o 
  -1   3  20        0.87        2.16      2.45 o 
   0   3  20        8.51        6.79      2.66 o 
   1   3  20        0.18        2.41      3.24 o 
   2   3  20        0.74        0.78      4.22 o 
  -3   4  20        0.01        7.47      4.63 o 
  -2   4  20       25.42       26.86      5.15 o 
  -1   4  20        0.15        2.37      2.52 o 
   0   4  20        0.06        5.56      3.03 o 
   1   4  20        0.02        1.90      3.11 o 
   2   4  20        3.21        4.22      3.80 o 
  -3   5  20        0.01        6.92      4.61 o 
  -2   5  20        4.85        8.98      4.39 o 
  -1   5  20        1.23        1.10      2.41 o 
   0   5  20        3.54        3.62      3.12 o 
   1   5  20        0.05        1.11      3.20 o 
   2   5  20        0.47       -0.26      3.56 o 
  -2   6  20        0.46       -2.52      4.17 o 
  -1   6  20        6.56        1.79      3.02 o 
   0   6  20        3.09        3.35      3.28 o 
   1   6  20       39.34       30.95      4.33 o 
   2   6  20        2.15        9.93      4.13 o 
  -2   7  20        4.33        2.28      6.83 o 
  -1   7  20        0.00        4.72      3.16 o 
   0   7  20       12.95       12.90      4.59 o 
   1   7  20       15.88       19.07      4.28 o 
   2   7  20        0.92       -0.63      3.76 o 
  -1   8  20        5.13        5.10      3.52 o 
   0   8  20        9.43       10.62      3.90 o 
   1   8  20        2.09        7.37      3.91 o 
  -1   9  20        7.19       13.52      4.07 o 
   0   9  20        0.38        0.36      3.77 o 
  -3   1  21       11.55       11.26      4.91 o 
  -2   1  21        0.01       -0.69      6.32 o 
  -1   1  21        6.04        7.32      2.70 o 
   0   1  21        1.07       -0.42      2.46 o 
   1   1  21        2.67        5.32      3.14 o 
   2   1  21        7.53        7.73      3.83 o 
  -3   2  21        0.36        5.58      8.71 o 
  -2   2  21        0.12        6.23      4.67 o 
  -1   2  21        8.03        6.09      2.58 o 
   0   2  21        5.64        3.66      3.37 o 
   1   2  21        1.67        0.81      2.73 o 
   2   2  21        6.01       13.05      4.02 o 
  -2   3  21        4.99        7.20      4.26 o 
  -1   3  21        6.91        2.33      3.03 o 
   0   3  21        0.18       -0.26      2.60 o 
   1   3  21        0.22        0.03      3.00 o 
   2   3  21        0.32       -0.45      3.67 o 
  -2   4  21        3.04        0.48      4.39 o 
  -1   4  21        1.22        5.52      2.69 o 
   0   4  21       42.84       35.22      4.44 o 
   1   4  21        0.13        1.51      3.21 o 
   2   4  21        0.12        0.03      4.84 o 
  -2   5  21        2.67       -1.95      4.10 o 
  -1   5  21        3.36        8.32      3.34 o 
   0   5  21       16.15       15.52      3.83 o 
   1   5  21        2.44        2.23      3.37 o 
   2   5  21        0.05        1.60      3.62 o 
  -2   6  21        3.28        0.46      6.26 o 
  -1   6  21        0.04       -2.74      2.98 o 
   0   6  21        0.09        3.35      3.30 o 
   1   6  21       15.21       20.04      4.22 o 
  -1   7  21        0.21        2.71      4.25 o 
   0   7  21       11.63        9.55      3.81 o 
   1   7  21       46.81       50.28      7.74 o 
   0   8  21        0.91        0.23      3.42 o 
  -2   0  22        0.49       14.35      7.29 o 
  -1   0  22        0.79        5.27      3.92 o 
   0   0  22        5.00       10.31      4.39 o 
   1   0  22        2.02        4.57      4.23 o 
   2   0  22        1.07        1.76      6.55 o 
  -2   1  22        0.00       -3.25      4.31 o 
  -1   1  22        4.91        5.16      2.71 o 
   0   1  22        2.03       -2.63      3.32 o 
   1   1  22        0.46        4.73      2.83 o 
   2   1  22        4.26        9.37      3.78 o 
  -2   2  22        0.64        4.22      5.35 o 
  -1   2  22       16.74       15.77      3.90 o 
   0   2  22        0.93       -1.85      2.64 o 
   1   2  22        1.39        0.19      3.09 o 
   2   2  22        0.63        5.10      3.78 o 
  -2   3  22        0.31        4.91      4.46 o 
  -1   3  22        0.22       -0.10      2.81 o 
   0   3  22       12.74       15.19      3.24 o 
   1   3  22        0.30       -2.33      3.23 o 
  -2   4  22        0.18        4.14      5.47 o 
  -1   4  22        0.11        4.38      2.96 o 
   0   4  22       59.79       60.07      6.14 o 
   1   4  22       10.51       10.14      3.82 o 
  -1   5  22        0.00        2.38      3.34 o 
   0   5  22        4.66        5.84      3.73 o 
   1   5  22        1.32       -4.53      3.39 o 
  -1   6  22        0.75       -0.62      5.17 o 
   0   6  22        2.58       -0.43      4.54 o 
  -2   1  23        0.03        3.96      4.54 o 
  -1   1  23        0.83        0.06      3.12 o 
   0   1  23        0.13       -1.01      2.74 o 
   1   1  23        0.04        3.84      3.01 o 
  -1   2  23        5.85        6.09      3.10 o 
   0   2  23        0.77        2.03      2.86 o 
   1   2  23        0.05       -4.16      3.15 o 
  -1   3  23        0.44       -0.85      2.96 o 
   0   3  23       15.01        8.37      3.66 o 
   1   3  23        6.20        8.18      3.74 o 
  -1   4  23        0.83        3.29      3.07 o 
   0   4  23       10.92       12.55      4.08 o 
   0   5  23        0.84        0.70      3.43 o 
   0   0  24        6.85        2.52      4.47 o 
   0   1  24        0.23        1.69      3.06 o 
                                                 
